# Supplementary material for: Cold temperature induces a TRPM8-independent calcium release from the endoplasmic reticulum in human platelets
Source: PLoS One. 2024 Mar 4;19(3):e0289395. doi: 10.1371/journal.pone.0289395 (PMC10911599; doi:10.1371/journal.pone.0289395)
Supplement: S2 File — (XLSX) [file pone.0289395.s009.xlsx]

## Sheet: Fig.1D-E
D	only positive cells								E
	vehicle		menthol		icilin		WS-12		ADP
time	avg	sem	avg	sem	avg	sem	avg	sem	avg	sem
0	0	0	0	0	0	0	0	0	0	0
0.0833333	0.000175869	0.00127138	0.00109819	0.000665226	0.000615597	0.000820751	0.00139701	0.000493128	0.00517654	0.00152383
0.166667	-0.00152674	0.00108726	0.00110291	0.000741842	-0.000341307	0.00092477	0.000105257	0.000507092	0.00123532	0.000636338
0.25	-0.00116935	0.00151304	0.0043194	0.000882182	-0.00454282	0.00126219	0.000663418	0.000670624	0.00167349	0.000606118
0.333333	-0.00402403	0.00159174	0.00389253	0.00115861	-0.00192311	0.00163182	-0.000424418	0.000898772	-0.000782805	0.000687099
0.416667	-0.00492577	0.00213451	0.00416394	0.00104633	-0.00413374	0.00200762	-0.00148056	0.00125598	-0.000691231	0.000777659
0.5	-0.00483022	0.00228801	0.00190475	0.00113539	-0.00293536	0.00232439	-0.000225896	0.00130556	0.000317061	0.000705203
0.583333	-0.00273742	0.00234904	0.000449948	0.0011298	-0.00625263	0.0024172	0.00175105	0.00150646	-0.0017417	0.000976306
0.666667	-0.00210398	0.00277034	0.00118063	0.00124251	-0.00660192	0.00270553	0.000182685	0.00138789	-0.0021581	0.00097416
0.75	-0.00118318	0.00279456	-0.00045118	0.0017576	-0.00961597	0.00290814	0.000228626	0.00154201	-0.00380502	0.000909799
0.833333	-7.13861e-05	0.00280326	-0.00228625	0.00240993	-0.0108168	0.00300831	0.000667499	0.00163742	-0.0042729	0.0011352
0.916667	-0.0043089	0.00298475	-0.00177837	0.00189392	-0.00931529	0.00315541	0.00122912	0.00215704	-0.00238514	0.0011746
1	0.000617546	0.00310039	0.00115648	0.00170237	-0.00458294	0.00332916	0.000384467	0.00218047	-0.00607472	0.00117697
1.08333	0.00327434	0.00310326	-9.83934e-05	0.00169518	-0.0205449	0.0103578	-0.00329494	0.00207656	-0.00785643	0.00131983
1.16667	0.00431182	0.00391051	0.00132192	0.00154905	-0.0188424	0.0103827	0.00164157	0.00204591	-0.00459224	0.00136082
1.25	0.00253279	0.00366755	0.0020874	0.00176752	-0.00944937	0.00399734	0.000861832	0.00206263	-0.00483892	0.00130723
1.33333	0.00377281	0.00351574	0.00145044	0.00162514	-0.0135848	0.00404432	-0.000221709	0.00199706	-0.00441284	0.00160822
1.41667	0.00299405	0.00385103	0.00318992	0.00239523	-0.0157334	0.0041019	-0.0011871	0.00217651	-0.00382139	0.00155941
1.5	0.00420068	0.0044961	0.00200174	0.00191068	-0.0113604	0.00436981	0.00103407	0.00264473	-0.00386815	0.00174665
1.58333	0.00424331	0.00429721	0.000456793	0.00208321	-0.0126051	0.00407946	0.00056174	0.00247181	-0.000121218	0.00376388
1.66667	0.00111494	0.00443061	0.00157632	0.00177352	-0.0132186	0.00415383	-0.000390551	0.00254158	0.00247262	0.00424121
1.75	0.00323929	0.00440131	0.00340935	0.00180161	-0.0162169	0.00429844	-0.000636527	0.00236929	0.00189978	0.00440614
1.83333	0.000140329	0.00481513	0.00259753	0.00194968	-0.0140877	0.00447718	0.000344361	0.00226127	-0.000356661	0.00422829
1.91667	8.42868e-05	0.00448465	0.00283285	0.0018986	-0.0146884	0.00452075	-0.000259012	0.00222271	-0.0021862	0.00364115
2	-0.00170467	0.00469626	0.00249389	0.00198184	-0.0154319	0.00468684	-0.00210669	0.00227266	-0.00350904	0.00320064
2.08333	-0.00198194	0.00485861	0.00210089	0.00225758	-0.0133097	0.0047522	0.000284378	0.00255164	0.00210251	0.00394301
2.16667	8.28927e-06	0.00466042	0.00208571	0.00250915	-0.0116868	0.00454312	-0.00287691	0.00220724	0.00201075	0.00370066
2.25	-0.00370008	0.00495728	0.00368971	0.00244382	-0.01494	0.00490478	-0.00304658	0.00236252	0.0032208	0.00312725
2.33333	-0.00293798	0.0049104	0.00139364	0.00291101	-0.0138342	0.00486418	-0.0015395	0.00288766	0.00349886	0.00289609
2.41667	-0.00399726	0.00562168	0.00203848	0.00292952	-0.0128915	0.00484026	-0.00014957	0.00313711	0.00516177	0.00334264
2.5	-0.0080292	0.00597504	0.00387068	0.00262074	-0.00872255	0.00483351	0.000151918	0.003106	0.00809625	0.00360215
2.58333	-0.00516529	0.0054054	0.00223543	0.00292471	-0.0118593	0.00515743	8.5086e-05	0.00315209	0.0070491	0.00372649
2.66667	-0.00437855	0.00569628	0.00172966	0.00308156	-0.00993557	0.00517485	-0.000397329	0.00291673	0.00770475	0.00384381
2.75	-0.0039134	0.00583052	0.00331699	0.00300559	-0.0097113	0.00538224	0.00125312	0.00266149	0.0149446	0.0043468
2.83333	-0.00547812	0.00601972	0.00186901	0.00315866	-0.00896342	0.00558328	-0.000813074	0.00235786	0.01553	0.00465924
2.91667	-0.00586189	0.00617139	0.000172092	0.00304099	-0.00528887	0.00594865	0.000213465	0.00219818	0.019006	0.00482299
3	-0.00582967	0.00635452	0.00292674	0.00259319	-0.00694109	0.00626908	0.000247158	0.00212794	0.0236061	0.00508683
3.08333	-0.00675793	0.00647488	0.00148496	0.00278084	-0.0088636	0.00655948	0.00211549	0.00228449	0.0181259	0.00529428
3.16667	-0.00503184	0.00657457	0.00204796	0.00268805	-0.00561523	0.00663819	0.00292131	0.00233111	0.0252363	0.00563145
3.25	-0.00745206	0.00681026	-0.000403525	0.00307031	-0.00577769	0.0069355	-8.74102e-05	0.00225608	0.0288506	0.00580271
3.33333	-0.00886552	0.00734182	-0.00171911	0.00291619	-0.014133	0.0118295	0.000854025	0.00221742	0.0306109	0.00629678
3.41667	-0.00874216	0.00717164	-0.0015628	0.00284025	-0.00741147	0.00666845	-0.00222648	0.00229857	0.0347817	0.00670304
3.5	-0.00981907	0.00732693	-0.00298854	0.0027459	-0.00656308	0.00674521	0.000977221	0.00236864	0.0342532	0.00695098
3.58333	-0.00969314	0.00739468	-0.00214199	0.00268086	-0.0051958	0.00679877	-0.00387624	0.00269703	0.0378697	0.00733774
3.66667	-0.00961906	0.00762485	-0.00298398	0.00275656	-0.00604381	0.00677086	-0.000194489	0.00253957	0.0373888	0.00778145
3.75	-0.0116361	0.0078256	-0.0024319	0.0027099	-0.00609307	0.00708278	0.00059729	0.00255751	0.0388353	0.0081516
3.83333	-0.0126491	0.00832981	-0.0062415	0.00294666	-0.00391469	0.00696748	-0.000896688	0.00264509	0.0467338	0.00849371
3.91667	-0.0106115	0.00774183	-0.00408604	0.00270748	-0.00707114	0.00712723	0.000761993	0.00253484	0.044385	0.00899298
4	-0.0116812	0.00822885	-0.00419179	0.00293805	-0.00845449	0.0072411	0.00134828	0.00248025	0.0515128	0.00918458
4.08333	-0.0152017	0.00835617	-0.00556582	0.00295866	-0.0109281	0.00722791	0.0002272	0.00244924	0.0550116	0.00952468
4.16667	-0.0128127	0.00827333	-0.00568983	0.00313303	-0.00957048	0.00731256	0.0013006	0.00246522	0.0598902	0.00988202
4.25	-0.0143051	0.0085045	-0.00432005	0.00302415	-0.0106596	0.00706584	-2.1888e-05	0.00243718	0.0633733	0.0102665
4.33333	-0.014785	0.00851248	-0.00519158	0.00344429	-0.0118735	0.00717938	0.000439568	0.002499	0.0681597	0.0105159
4.41667	-0.0166408	0.0083106	-0.00408751	0.00303425	-0.0118329	0.00707372	0.00354253	0.002457	0.0697354	0.010841
4.5	-0.0171729	0.00850749	-0.00311197	0.0034045	-0.0151741	0.00714451	0.00209432	0.00235384	0.0787008	0.0110002
4.58333	-0.016554	0.00807122	-0.00380434	0.00338533	-0.017487	0.00702097	0.00135424	0.0025525	0.0790266	0.0115202
4.66667	-0.0215425	0.00872594	-0.00573433	0.00318414	-0.0173336	0.0070857	0.00329929	0.00248888	0.0818138	0.0119739
4.75	-0.0195076	0.0083564	-0.00358731	0.00333272	-0.0160412	0.00708925	0.0045794	0.00253504	0.088333	0.0117821
4.83333	-0.02308	0.00931495	-0.00372035	0.00332791	-0.0172358	0.00722623	0.00434229	0.00254825	0.0923304	0.0122405
4.91667	-0.0211993	0.00947604	-0.0031454	0.00350817	-0.0189737	0.00716686	0.00410316	0.00263385	0.0942567	0.0122621
5	-0.0225005	0.00955733	-0.00325757	0.00383928	-0.020482	0.00711057	0.00455439	0.00263874	0.096129	0.0122587
5.08333	-0.0236149	0.00982032	-0.00371614	0.0034546	-0.021674	0.00724866	0.00641144	0.00275063	0.0985676	0.0125108
5.16667	-0.022807	0.00953291	-0.00385142	0.00386466	-0.02547	0.00746426	0.00663698	0.00273227	0.103242	0.0123339
5.25	-0.0246637	0.00983605	-0.00352996	0.0036867	-0.0326917	0.0076643	0.00586478	0.00265381	0.10667	0.0124407
5.33333	-0.02426	0.00972408	-0.000953392	0.00376808	-0.0267622	0.00770212	0.00301273	0.00269298	0.110645	0.0123906
5.41667	-0.0225388	0.0101141	-0.00212355	0.00385645	-0.0292781	0.00784241	0.00505563	0.0026907	0.114889	0.0124245
5.5	-0.0247175	0.0103969	-0.00567201	0.00491244	-0.0327392	0.00801542	0.00620387	0.00286704	0.120105	0.012164
5.58333	-0.0256832	0.0106734	-0.00152315	0.00420421	-0.0346086	0.00821543	0.00667809	0.00303369	0.119202	0.0124005
5.66667	-0.0253677	0.0098972	-0.000915972	0.00397635	-0.035209	0.00831755	0.00698292	0.00306285	0.124787	0.0120379
5.75	-0.024754	0.010361	-0.00179146	0.00428332	-0.0340945	0.00840076	0.00685741	0.00308337	0.128267	0.0120257
5.83333	-0.0254211	0.0106155	-0.00177927	0.0040978	-0.03606	0.00857251	0.00749925	0.00306481	0.133864	0.0121043
5.91667	-0.0255882	0.0103521	0.000746664	0.004146	-0.0384009	0.00861745	0.00771653	0.00301731	0.134376	0.0121826
6	-0.0255721	0.00985719	-0.00257234	0.00434557	-0.0363269	0.00869934	0.00749672	0.00296982	0.138417	0.0120034
6.08333	-0.0269028	0.00985784	-0.000917252	0.00411297	-0.0373897	0.00879027	0.00656546	0.00301423	0.142664	0.0120775
6.16667	-0.0251317	0.00986937	-0.00119868	0.00407984	-0.0404062	0.00885768	0.00501205	0.00295357	0.148533	0.0120176
6.25	-0.0290148	0.0104697	-0.00116082	0.00419852	-0.0380997	0.00894535	0.00769488	0.00300766	0.154162	0.0118648
6.33333	-0.0307881	0.0109216	-0.000815054	0.00440773	-0.0415169	0.00906418	0.00720584	0.00290473	0.154032	0.0120291
6.41667	-0.030211	0.011085	-0.000612982	0.00434147	-0.043224	0.00906822	0.00573759	0.00296995	0.156806	0.0122591
6.5	-0.0324543	0.0114031	-2.73495e-05	0.00440401	-0.0398307	0.00909798	0.00577513	0.00305781	0.165011	0.0122717
6.58333	-0.0349303	0.0121399	-0.00237717	0.00463728	-0.0396821	0.00920272	0.00707728	0.00306843	0.162321	0.012268
6.66667	-0.0337709	0.0115911	-0.00539924	0.00453855	-0.0399351	0.00931908	0.00859951	0.00317348	0.169489	0.0122615
6.75	-0.031829	0.0112553	-0.00667647	0.00457647	-0.0389654	0.0094125	0.00675061	0.00304547	0.172354	0.0122549
6.83333	-0.0334946	0.0112364	-0.0064887	0.00446464	-0.0397414	0.00939125	0.00769427	0.00305869	0.176808	0.0124701
6.91667	-0.0330988	0.0112439	-0.00762337	0.00462411	-0.0377054	0.00948451	0.00747534	0.00308223	0.178068	0.0125311
7	-0.0328737	0.011356	-0.00566016	0.00467409	-0.0406912	0.00955266	0.00611301	0.00301603	0.180515	0.0125475
7.08333	-0.0319252	0.011166	-0.00717582	0.00467132	-0.0416731	0.00966865	0.00786135	0.00322542	0.179701	0.0124684
7.16667	-0.0315457	0.0115874	-0.00669591	0.00469908	-0.0408422	0.00961917	0.00764111	0.00321265	0.184226	0.0123983
7.25	-0.0313279	0.0114832	-0.00642751	0.00474312	-0.0395678	0.00953674	0.00752236	0.00318909	0.188737	0.0126289
7.33333	-0.0323749	0.0118719	-0.00500759	0.0046105	-0.0390968	0.00970831	0.00735456	0.00319085	0.187813	0.0124809
7.41667	-0.0299602	0.0114864	-0.00600602	0.00505421	-0.0407481	0.00985869	0.00844954	0.00327263	0.188944	0.012452
7.5	-0.0298949	0.0116779	-0.00373051	0.00456647	-0.0404816	0.00990319	0.00750407	0.00326394	0.194696	0.0125024
7.58333	-0.0304256	0.0116786	-0.00394063	0.004899	-0.0452731	0.0100491	0.00743773	0.00333606	0.196234	0.0124678
7.66667	-0.0306619	0.0118113	-0.00124266	0.00467485	-0.0423204	0.0101916	0.00663187	0.00340509	0.197446	0.0126417
7.75	-0.0322094	0.0118226	-0.00115374	0.00494704	-0.0469227	0.0103197	0.00951422	0.00345825	0.198259	0.0128823
7.83333	-0.0340462	0.0122373	-0.000544866	0.00490041	-0.0429996	0.010225	0.00953886	0.00350417	0.196674	0.0128516
7.91667	-0.034225	0.0126673	-0.000257699	0.00514124	-0.0411939	0.0102878	0.00953699	0.00353458	0.199571	0.01302

## Sheet: Fig.1F-G
								G	veh(+)ADP(+)	veh(-)ADP(+)	menth(+)ADP(+)	menth(-)ADP(+)	WS12(+)	WS12(-)	icilin(+)ADP(+)	icilin(-)ADP(+)	ADP(+)			p=
F	total counts (+)	total counts (-)	total counts (+)%	total counts (-)%				112921s1c1		0.0114217		0.0125654					0.308538		veh(+) vs veh(-)	3.22831e-34
vehicle	48	88	35.29	64.71				112921s1c2	0.056367			0.00355547					0.221134		menth vs menth	2.8623e-12
menthol	68	68	33.09	66.91				112921s1c3		0.00774801		0.00515809					0.396438		WS12 vs Ws12	2.16053e-05
WS12	47	35	57.32	42.68				112921s1c4		0.007		0.004904					0.282816		icilin vs icilin	8.36008e-12
icilin	83	58	58.87	41.13				112921s1c5	0.059871		0.0280184						0.501535		ADP vs ADP	1.42491e-08
ADP	278	17	94.24	5.76				112921s1c6		0.000350522		0.0157879					0.363011		veh(+) vs menth(+)	0.938591
								112921s1c9		0.00669758		0.0150405					0.363485		veh(-)vs menth(-)	4.73437e-13
								112921s1c10	0.039603			0.00910238					0.621599		veh(+) vs WS12(+)	0.00463048
								112921s1c11		0.0175722	0.0627679						0.504718		veh(-) vs WS12(-)	0.0435782
								112921s1c12		0.00379255		0.0146357					0.431659		veh(+) vs icilin(+)	0.0274778
								112921s1c13		0.0226162		0.00791782					0.469967		veh(-) vs icilin(-)	2.23457e-08
								112921s1c14		0.00651839		0.00578827					0.481529		veh(+) vs ADP(+)	6.05064e-16
								112921s1c15	0.04805			0.017112					0.901187
								112921s1c16		-0.00670846		0.00254158					0.410096
								112921s1c17		0.00145092		0.00332099					0.536409
								112921s1c21		0.0125253		0.00450191					0.588861
								112921s1c23	0.056249		0.0381108						0.359471
								112921s1c26	0.096924			0.00576041					0.432553
								112921s1c27		0.0174645		0.0115321					0.411289
								112921s1c28		0.000365628		0.00920925					0.343134
								112921s1c29	0.027096			0.00595234					0.568148
								112921s1c32		0.00677556		0.00578224					0.363922
								112921s1c34		0.00614054		0.0086081					0.37548
								112921s1c35		0.0113002		0.0117205					0.66477
								112921s1c37		-0.000988706		0.00426991					0.318662
								112921s1c39		0.00198746		0.0226861					0.568109
								112921s1c43		0.00329933		0.0176942					0.395054
								112921s1c47		0.0021482		0.0183578					0.453328
								112921s1c50		0.00726816		0.0121276					0.196565
								112921s1c52		0.00633249		0.0161287					0.566511
								112921s1c54		0.00702507		0.00565655					0.564083
								112921s1c55	0.084622		0.0389602						0.506446
								112921s1c56	0.044009			0.00710435					0.4252
								112921s1c59		0.00377485		0.0116783					0.425306
								112921s1c60	0.059561			0.00752717					0.370414
								112921s1c62		0.00295902		0.00653888					0.609891
								112921s1c63		0.022472	0.101935						0.612435
								112921s1c64		0.00169925		0.0136107					0.472204
								112921s1c65		0.00185188		0.00497446					0.467477
								112921s1c67	0.043644			0.0210013					0.270744
								112921s1c69		-9.70206e-05		0.00867893					0.337045
								112921s1c70	0.030348		0.0287019						0.66489
								112921s1c72	0.025389			0.0222579					0.260305
								112921s1c73		0.0133104		0.00836309					0.279725
								112921s1c76		0.00353445	0.0510613						0.648802
								112921s1c78	0.151288		0.0273546						0.476154
								112921s1c79	0.073579		0.0364978						0.628703
								112921s1c81		0.0102838		0.00898892					0.482098
								112921s1c83		0.0114752	0.0306947						0.48586
								112921s1c85		0.0182257		0.0182939					0.525441
								112921s1c86		0.0017974		0.0148679					0.617213
								112921s1c87		0.0014991		0.0100025					0.200449
								112921s1c88		0.0130259		0.00641358					0.332109
								112921s1c89		0.00833308		0.0188036					0.328583
								112921s1c91
								112921s1c93	0.059284			0.00459675					0.38174
								112921s1c94		0.00675331		0.00911725					0.324778
								112921s1c95		0.0049096		0.0238597					0.439315
								112921s1c97		-0.00278142		0.0174606					0.170737
								112921s1c99		-0.00753991	0.0600359						0.648757
								112921s1c100		-0.000527531	0.0435855						0.372252
								112921s1c101	0.032304		0.0257067						0.391764
								112921s1c102		0.00689526		0.00497669					0.379207
								112921s1c104	0.049925		0.045888						0.854225
								112921s1c105		0.00704133		0.00502781					0.488766
								112921s1c106		0.0100959		0.0088662					0.618321
								112921s1c107	0.025474			0.00667204					0.505607
								112921s1c108		0.00420421		0.010661					0.307655
								112921s1c109		0.00651821		0.0168606					0.601091
								112921s1c110		0.0113419		0.0190888					0.166329
								112921s1c111		0.00735244		0.012671					0.297816
								112921s1c112		0.000305255		0.0116565					0.35653
								112921s1c114		0.00426279		0.013473					0.663343
								112921s1c115		0.0115354		0.0172432					0.314077
								112921s1c116		0.000407141		0.0103482					0.547225
								112921s1c117		0.00227327		0.0078234					0.57565
								112921s1c118
								112921s1c119		0.00466009		0.0126673					0.517365
								112921s1c120	0.049102		0.196225						0.383252
								112921s1c121		0.00615251		0.00533456					0.426393
								112921s1c122		0.00749179		0.00566522					0.338296
								112921s1c123		-0.00484721		0.00759215					0.387777
								112921s1c124	0.04081		0.0349338						0.435288
								112921s1c125		9.08359e-05		0.0235434					0.314351
								112921s1c126		0.00797825		0.00825642					0.538159
								112921s1c127		0.0115305		0.0162425					0.48739
								112921s1c131		0.00366869	0.0336785						0.302766
								112921s1c133	0.047987		0.0730351						0.253473
								112921s1c137		0.00027788		0.00509968					0.33825
								112921s1c138		0.00581133		0.0121657					0.238748
								112921s1c140	0.108353			0.0157476					0.457352
								112921s1c142		0.00744612		0.00447558					0.8235
								112921s1c144		0.00369745	0.0500365						0.491327
								112921s1c150		0.0126491		0.00703357					0.69635
								112921s1c153		0.0180946		0.0136598					0.46327
								112921s1c155		0.0134598		0.0168029					0.427531
								112921s1c156		0.00934333		0.0132763					0.277317
								112921s1c157	0.032737			0.0191738					0.128187
								112921s1c162		0.0237307		0.0239725					0.570212
								112921s1c163		0.0115082		0.0177841					0.538544
								112921s1c164		0.0146252		0.0108626					0.50433
								112921s1c165		0.0133835	0.0676778						0.57796
								112921s1c166		8.11651e-05		0.0245814					0.479825
								112921s1c1		0.000253544		0.0112532					0.325308
								112921s1c2		0.00160989		0.0221014					0.615001
								112921s1c3		-0.00455042	0.0422884						0.432532
								112921s1c4	0.029028		0.0693797						0.505307
								112921s1c5	0.030366		0.0450681						0.34133
								112921s1c6		0.00430464		0.0236632					0.868436
								112921s1c9		0.00369333	0.0426896						0.524192
								112921s1c10	0.051142		0.0964391						0.602989
								112921s1c11		0.00189873	0.0386251						0.805659
								112921s1c12	0.035973		0.0667324						0.607612
								112921s1c13		0.00549482	0.0407653						0.738622
								112921s1c14		0.0166595	0.0900628						0.855203
								112921s1c15	0.089127		0.0332978						0.643047
								112921s1c16	0.035905		0.0435332						0.565426
								113021s2c1								0.0244663	0.296532
								113021s2c2							0.0296007		0.173068
								113021s2c6							0.0348868		0.208574
								113021s2c9								0.0134924	0.237438
								113021s2c10								0.020039	0.140924
								113021s2c11							0.0267782		0.12203
								113021s2c14								0.0103551	0.137347
								113021s2c17							0.109685		0.131902
								113021s2c21							0.036729		0.514378
								113021s2c23								0.0145848	0.440774
								113021s2c25							0.0892368		0.199141
								113021s2c26							0.122254		0.440871
								113021s2c27							0.0532164		0.210693
								113021s2c28							0.0415918		0.132734
								113021s2c29							0.0501809		0.0703174
								113021s2c32								0.0108709	0.168085
								113021s2c34								0.0233706	0.338124
								113021s2c39							0.0336444		0.258177
								113021s2c42								0.0162699	0.170626
								113021s2c43								0.00872634	0.205018
								113021s2c44							0.0474715		0.098782
								113021s2c50								0.0172217	0.230466
								113021s2c53							0.050306		0.0989409
								113021s2c56								0.0132631	0.0603417
								113021s2c61							0.0419018		0.136101
								113021s2c62								0.00860123	0.0949851
								113021s2c63								0.0125353	0.06807
								113021s2c65							0.0661813		0.11335
								113021s2c68							0.126672		0.0627105
								113021s2c69							0.0397605		0.146304
								113021s2c71									0.156068
								113021s2c77								0.00741958	0.0812276
								113021s2c78							0.161238		0.397861
								113021s2c80								0.0153117	0.196199
								113021s2c81							0.0554156		0.621306
								113021s2c82								0.00570295	0.559687
								113021s2c84								0.0224444	0.0591322
								113021s2c88								0.0240156	0.115321
								113021s2c90							0.0339473		0.0701585
								113021s2c91							0.102884		0.232752
								113021s3c1								0.00958715	0.178197
								113021s3c3								0.0199931	0.14862
								113021s3c5							0.0436762		0.231867
								113021s3c7							0.0991295		0.283264
								113021s3c9							0.0322688		0.171752
								113021s3c10							0.0272817		0.0791386
								113021s3c13							0.0413888		0.179256
								113021s3c15								0.0170391	0.180145
								113021s3c17								0.0132694	0.168869
								113021s3c20							0.0447137		0.187328
								113021s3c21							0.0313398		0.119074
								113021s3c24								0.00715736	0.165814
								113021s3c26							0.0390038		0.0888128
								113021s3c27							0.127344		0.10059
								113021s3c28							0.031676		0.115266
								113021s3c29							0.0291779		0.085722
								113021s3c30							0.0254508		0.108745
								113021s3c32							0.0598076		0.104793
								113021s3c34							0.0269842		0.113899
								113021s3c35								0.0177962	0.205187
								120621s1c23	0.040054		0.0553223						0.124064
								120621s1c105
								120621s1c153	0.061226		0.0553881						0.0853331
								120621s1c160	0.076724			0.0148194					0.411587
								120621s1c163	0.030568			0.01283					0.13434
								120621s1c167
								120621s1c168	0.07033			0.0184843					0.0714227
								120621s1c169	0.051448		0.0334938						0.0844616
								120621s1c174	0.042104		0.0320255						0.0777418
								120621s1c176		0.00668102	0.0253899						0.0904539
								120621s1c177		0.0199521		0.0227312					0.824585
								120621s1c178	0.053295			0.0158753					0.0513057
								120621s1c179	0.084372		0.03739						0.0507568
								120621s1c180
								120621s1c181
								120621s1c182
								120621s1c183	0.027297			0.0247713					0.0529985
								120621s1c186
								120621s1c188
								120621s1c189		0.00851648	0.0559397						0.157375
								120621s1c191	0.079851		0.0513608						0.150018
								120621s1c195
								120621s1c196
								120621s1c197	0.030104		0.159778						0.242244
								120621s1c198	0.025902		0.0396084						0.322709
								120621s1c199
								120621s1c203	0.080977		0.0311278						0.108965
								120621s1c205	0.079184		0.0544216						0.499914
								120621s1c206	0.058234		0.0581093						0.0826163
								120621s1c212	0.080156		0.0394441						0.0562706
								120621s1c213	0.109332			0.0200635					0.0727336
								120621s1c215
								120621s2c6					0.080675		0.0839476		0.220114
								120621s2c7						0.0223813		0.0130695	0.0887684
								120621s2c10						-0.0019517		0.00217719	0.0632552
								120621s2c12						0.000343709	0.0366026		0.264361
								120621s2c28					0.18423		0.223316		0.116754
								120621s2c33						0.0237121		0.0219522	0.0848
								120621s2c37						0.00278245		0.0134472	0.154651
								120621s2c41					0.0304019		0.138525		0.286173
								120621s2c48					0.190952		0.276249		0.218386
								120621s2c49						0.0191654		0.0163505	0.39697
								120621s2c51					0.13076		0.113982		0.137067
								120621s2c55						0.0143585		0.024867	0.0999862
								120621s2c56						0.00244012		0.00567043	0.0588473
								120621s2c57						-0.00525096		0.00171264	0.145783
								120621s2c62					0.0909888		0.0605489		0.251863
								120621s2c65						0.0234476		0.0203539	0.108892
								120621s2c68						0.0167838		3.26359e-05	0.0606168
								120621s2c74						0.0232436	0.0381086		0.206649
								120621s2c81					0.0910567		0.0803867		0.159041
								120621s2c86						0.00773796		0.0129976	0.222612
								120621s2c92					0.076453		0.0450785		0.159219
								120621s2c101					0.133404		0.055572		0.211519
								120621s2c106						-0.00508707		0.0136999	0.11038
								120621s2c107						0.0201626	0.0345762		0.361738
								120621s2c108						0.0161545	0.0429604		0.148254
								120621s2c116						0.0081911	0.0390329		0.213759
								120621s2c119					0.0716456			0.0166536	0.19792
								120621s2c124						-0.00122291		0.00321418	0.15231
								120621s2c125						0.0234922		0.00512891	0.126208
								120621s2c127					0.101477		0.07723		0.109837
								120621s2c129					0.043105		0.0317834		0.162153
								120621s2c133					0.141278		0.0632001		0.0840797
								120621s2c134						-0.00699986	0.0442216		0.0905957
								120621s2c138					0.0265082		0.0311911		0.096208
								120621s2c140					0.0660276		0.0321299		0.127592
								120621s2c144						0.0217896		0.0184438	0.0919699
								120621s2c146					0.0611888			0.0182887	0.228491
								120621s2c149					0.0490517			0.0239944	0.114808
								120621s2c150						0.00551394	0.0704643		0.350477
								120621s2c151					0.101431		0.170061		0.308113
								120621s2c154					0.0854517		0.109669		0.16822
								120621s2c155						0.0183328		0.0107072	0.208971
								120621s2c156					0.0269998		0.0365884		0.135653
								120621s2c169						0.00567121	0.0405843		0.0691521
								120621s2c173					0.110773		0.101426		0.180906
								120621s2c174						0.00944632		0.017139	0.0645108
								120621s2c175					0.168199			0.0132604	0.191083
								120621s2c187					0.0606669		0.025714		0.092917
								120621s2c205						0.00867676	0.0260946		0.109713
								120621s2c206					0.130479			0.0233991	0.213184
								120621s2c209					0.0798371			0.0113931	0.0989393
								120621s2c210					0.0275806			0.00444601	0.099836
								120621s2c213					0.0384726			0.0152374	0.0758475
								120621s2c217					0.0627939			0.0193285	0.0675172
								120621s2c220					0.0300183		0.0514004		0.368837
								120621s2c221						0.018181	0.0308646		0.179324
								120621s2c222						0.0086954		0.0143224	0.0747
								120621s2c227					0.0556789			0.0118486	0.161428
								120621s2c228						0.0196152		0.00132567	0.0852299
								120621s2c232					0.0496193		0.0415047		0.0917963
								120621s2c233					0.0539337		0.0841049		0.185496
								120621s2c247					0.0641054		0.0577662		0.128607
								120621s2c248					0.170235		0.107807		0.134758
								120621s2c249					0.0611975			0.0216051	0.261656
								120621s2c251					0.265597		0.183925		0.206393
								120621s2c252					0.0974548		0.40379		0.712846
								120621s2c255						0.00434466		-0.00263783	0.165711
								120621s2c256					0.0598692		0.23506		0.311443
								120621s2c257						-0.00266132	0.139871		0.40351
								120621s2c259					0.0734083		0.106031		0.351454
								120621s2c262
								120621s2c263							0.0653126		0.287093
								120621s2c264					0.172982		0.224769		0.353094
								120621s2c265					0.0886137		0.0786911		0.240891
								120621s2c266						0.0032138		0.00908216	0.0955927
								120621s2c267						-0.000407007		0.00101752	0.0864382
								120621s2c268					0.256632		0.051971		0.335405
								120621s2c270					0.10047		0.119112		0.0834677
								120621s2c272
								120621s2c277					0.115729		0.22136		0.312137
								120621s2c278						-0.00229412		0.0145031	0.115919
								120621s2c279					0.226236		0.0726599		0.123948
								120621s2c280						0.018311	0.0418043		0.236726
								120621s2c284					0.0407682		0.0519813		0.211802

## Sheet: Fig.2D
	D
	TRPM8+%	MFI (FITC)
	17.3	355
	18.6	660
	12.6	272
	10.7	323
	2.68	320
	3.77	209
	12.6	331

## Sheet: Fig.2H
H	TRPM8 (+)	TRPM8 (-)
	102.876	3.8864
	126.998	-8.9625
	-4.332	15.8506
	92.661	-4.2559
	80.8874	-2.7287
	81.0787	-9.3073
	57.8405	3.4673
	216.514	10.5647
	12.0653	-16.3159
	71.1097	-6.6556
	61.9578	33.6026
	89.644	-5.5904
	134.099	-0.9289
	75.6293	-7.7308
	393.834	-2.6451
	36.9742	-5.8892
	91.0398	-5.2696
	38.4999	-8.56
	18.3343	-2.5825
	68.6464	-1.4526
	53.913	8.0814
	139.384	-3.7124
	33.7119	-3.335
	60.9193	-0.7611
	88.2083	-1.6754
	34.5478	-0.3389
	92.1322	-2.3602
	69.9965	-1.0777
	7.0039	43.3914
	44.2834	-9.6575
	32.9001	-12.0782
	4.0322	-13.0054
	53.4372	-12.5565
	14.9363	-3.0972
	117.466	-12.1011
	25.3719	-9.4234
	2.569	-3.4416
	-2.2961	-12.5095
	123.733	-10.6033
	-2.8027	-8.758
	83.1171	97.9961
	-4.7918	68.8751
	59.3226	-24.0681
	30.759	-26.1307
	108.57	-27.3073
	99.1684	-27.5063
	25.5785	-27.9905
	67.251	-26.2434
	144.739	-28.2868
	38.0641	-25.4505
	64.7894	-21.3829
	21.7622	-36.4609
	-0.9834	-31.2492
	132.271	-21.2828
	151.229	-39.5071
	-12.1901	-1.7806
	61.8704	45.4813
	88.414	-2.2992
	-11.7323	4.0454
	-5.3241	-7.2685
	-0.6504	-6.9993
	148.086	-4.7064
	58.4222	4.0627
	57.6121	22.7153
	-1.2141	-3.8066
	70.7094	-3.3265
	85.488	-2.8749
	47.4715	-0.6308
	-12.4789	3.2656
	5.3584	-3.865
	110.541	0.9706
	80.0532	-2.9684
	70.0703	-2.4387
	-0.648	-4.082
	97.9634	-0.7979
	47.8485	0.0371
	59.4578	-4.911
	73.3482	2.0693
	12.1932	-4.4434
	98.2051	-1.0518
	54.0528	-0.3425
	122.427	-4.2687
	102.196	5.1934
	66.3719	-3.7442
	34.0566	-6.8153
	10.4142	-0.6111
	57.2812	-4.7118
	153.751	-6.6531
	99.6694	8.4507
	-8.5436	-5.4135
	53.8694	-0.7951
	83.0415	-2.6187
	62.3002	0.2469
	44.9203	-5.8945
	16.2148	6.8302
	-38.907	10.2362
	97.2483	-4.3148
	107.04	-0.0852
	92.3645	-4.3154
	46.9004	4.4561
	104.326	-5.9915
	66.8313	65.8589
	91.278	-3.6847
	117.335	-6.5144
	110.256	-14.752
	72.5927	-6.0155
	77.5624	-11.3113
	85.7005	-18.3292
	81.7408	1.1936
	83.6304	-10.7858
	72.2456	-16.1086
	68.1046	-12.9499
	85.5157	-7.4766
	93.0699	-13.0744
	-19.7628	-21.0112
	85.3338	-12.1432
	-4.263	-18.7409
	73.3785	9.2844
	98.3359	-16.6514
	103.391	-22.5338
	133.706	-11.2219
	168.133	-2.6792
	-19.0744	10.6462
	-8.1771	-20.2499
	-23.6142	1.4142
	2.3853	13.463
	43.7547	31.5236
	5.1342	10.8323
	59.9065	6.9235
	104.797	6.4306
	43.4652	8.3945
	137.42	12.9083
	1.8661	17.4728
	12.3794	0.6994
	52.0861	7.8247
	186.662	55.6702
	27.0804	15.2661
	-14.2505	2.0577
	111.001	14.1494
	17.0292	-1.513
	140.534	13.7408
	136.183	-0.97
	53.6338	0
	149.654	0
	-4.172	0
	121.171	0
	126.513	0
	58.7354	0
	20.5726	0
	184.016	0
	133.865	0
	58.7949	0
	101.561	0
	112.383	0
	145.966	0
	114.847	0
	51.0339	0
	75.242	0
	113.619	0
	96.2345	0
	118.755	0
	-15.0818	0
	-0.6949	0
	60.5354	0
	14.8273	0
	88.1164	0
	-10.2855	0
	49.2596	0
	38.6151	0
	55.3795	0
	83.4824	0
	71.2852	0
	7.2183	0
	-4.675	0
	91.772	0
	15.475	0
	126.912	0
	-16.7629	0
	170.888	0
	72.5352	0
	1.2292	0
	90.3426	0
	-11.3663	0
	19.3801	0
	71.8008	0
	83.6248	0
	45.6375	0
	70.4884	0
	18.3225	0
	-12.122	0
	14.5695	0
	-11.1065	0
	67.6794	0
	19.6091	0
	88.1436	0
	71.2595	0
	100.012	0
	4.6742	0
	118.529	0
	33.2538	0
	54.0463	0
	84.1224	0
	14.8457	0
	32.3095	0
	16.8616	0
	-15.9288	0
	24.0947	0
	-4.4714	0
	90.691	0
	39.8529	0
	64.6369	0
	4.1708	0
	58.6398	0
	47.2219	0
	50.2414	0
	27.3834	0
	49.7033	0
	66.5021	0
	4.4528	0
	7.0153	0
	69.3534	0
	65.6293	0
	16.7592	0
	50.4474	0
	4.5243	0
	60.5154	0
	34.2264	0
	3.5956	0
	58.7038	0
	44.4711	0
	2.3974	0
	-2.0247	0
	110.375	0
	5.5927	0
	7.3037	0
	7.159	0
	80.4583	0
	79.6132	0
	0.4962	0
	-6.6237	0
	-8.5137	0
	0.8303	0
	2.4932	0
	88.1093	0
	5.0516	0
	4.5919	0
	44.0632	0
	11.5676	0
	52.1585	0
	-1.7136	0
	175.382	0
	8.2013	0
	155.607	0
	-4.8458	0
	68.2711	0
	103.192	0
	157.86	0
	172.159	0
	19.0319	0
	12.8963	0
	10.4898	0
	-3.4875	0
	-1.1034	0
	-6.2098	0
	14.4084	0
	-0.0961	0
	98.6989	0
	109.77	0

## Sheet: Fig.3A
A	vehicle 22C	PF 05105679 (2uM) 22C	Vehicle 37C	PF 05105679 (2uM) 37C	Vehicle 4C	PF 05105679 (2uM) 4C
	10.3	7.04	1.01	0.87	2.96	2.46
	23.1	10.2	2.83	2.31	8.63	6.96
	3.67	3.27	0.84	1.01	7.67	5.64
	14.7	10.6	1.36	2.02
	15.2	8.59	0.94	0.96

## Sheet: Fig.3B
B
	37-37C Vehicle	37-37C Pfizer	37-22C Vehicle	37-22C Pfizer	37-4C Vehicle	37-4C Pfizer
	0.78	1.15	1.41	1.3	1.38	0.97
	1.6	0.8	0.51	0.64	1.19	1.39
	1.8	0.4	1.89	0.34	1.01	0.41
	1.31	0.6625	0.7	0.26	0.74	0.18

## Sheet: Fig.3E-F
	E					F
		vehicle	PF				vehicle	PF
	37-37C sphere	28.1	36.7			37-37C discoid	70.9	62.7
		15.4	17				84.4	82.6
		17.4	28.9				82	70.4
		22.7	20.5				76.2	78
	37-22C sphere	45.4	42.5			37-22C discoid	53.3	56
		37.2	34.4				62.5	65.3
		34.2	30.7				65	68.1
		34.3	31.1				64.5	67.5
	37-4C sphere	60.3	60			37-4C discoid	38.7	39.2
		63.8	62.6				35.6	36.9
		65.5	60.3				33.8	39
		56.9	49.6				42.2	47.1

## Sheet: Fig.4
A	PAC1 37C									PAC1 22C
	vehicle	PF 05105679 (2uM)	icilin (100uM)	icilin + PF 05105679	menthol (500uM)	mentol + PF 05105679	WS-12 (1uM)	WS12 + PF 05105679		vehicle	PF 05105679 (2uM)	icilin (100uM)	icilin + PF 05105679	menthol (500uM)	mentol + PF 05105679	WS-12 (1uM)	WS12 + PF 05105679
	1	1.07595	0.93038	0.886076	1.16667	1.00617	0.919753	0.820988		1	0.68149	1.37632	1.40106	0.55114	0.804892	0.799333	1.08282
	1	1.01738	1.32445	0.776362	1.21748	1.21962	1.82729	0.869936		1	1.10965	0.942982	1.1886	2.22839	1.68518	1.88272	1.73457
	1	1.13429	1.05215	1.14733	0.7469	1.717	0.636032	0.683443		1	1.24941	1.13765	1.08235	0.947137	1.12335	1.19383	1.01542
										1	1.13429	1.05215	1.14733	0.7469	1.717	0.636032	0.683443
	1	0.949852	7.05015	1.0059	0.0160266	0.039847	0.0301678	1.19174		1	0.948247	0.794658	0.839733	1.08071	0.933071	1.16142	0.896494
B	p-Selectin 37C									p-Selectin 22C
	vehicle	PF 05105679 (2uM)	icilin (100uM)	icilin + PF 05105679	menthol (500uM)	mentol + PF 05105679	WS-12 (1uM)	WS12 + PF 05105679		vehicle	PF 05105679 (2uM)	icilin (100uM)	icilin + PF 05105679	menthol (500uM)	mentol + PF 05105679	WS-12 (1uM)	WS12 + PF 05105679
	1	0.551666	1.07115	0.771316	0.843086	0.726567	1.23977	0.542206		1	1.05108	1.63851	1.64244	0.48783	0.384775	0.983428	0.924392
	1	0.602618	1.28639	1.14764	1.14398	0.186626	1.05015	0.814739		1	0.23622	0.495824	0.392269	0.726011	0.822376	0.868109	0.668436
	1	0.770909	0.96	0.968485	0.972389	0.948379	0.913565	0.939976		1	1.37555	1.8821	1.77948	1.08841	1.65507	1.12174	1.09275
	1	2.5779	1.64181	1.58722	2.29081	3.21948	2.22085	1.89438		1	0.934272	0.895962	0.856526	1.8253	1.72713	1.74238	0.965258
	1	1.73674	2.63903	1.63687	0.808939	1.29404	0.731471	1.35049

## Sheet: Fig.5A
A	ADP-37C											ADP-22C
	ADP[]	ADP control	vehicle DMSO	WS12 1-2uM	icilin 10-20uM	menthol 500uM-1mM	PF 05105679 2-20uM	WS12 +PF 05105679	menthol +PF 05105679	icilin +PF 05105679		ADP[]	ADP control	vehicle DMSO	WS12 1-2uM	icilin 10-20uM	menthol 500uM-1mM	PF 05105679 2-20uM	WS12 +PF 05105679	menthol +PF 05105679	icilin +PF 05105679
	4	1	1.72727	6.27273	3.09091	1.81818	0.727273	1.36364	1.09091	1.72727		0.8	1	0.4	0.9	0.8	1.3	0.3
	4	1	1.66667	1.33333	1	1.6	0.666667	0.866667	0.933333	1.26667		4	1	0.9	2.9	1.2	1.8		0.4	0.4	0.2
	4	1	3.15385	3	2.23077	2	2.07692	2	2.15385	2.30769		1	1	0.8	1.1	0.5	1.2	0.6	0.4	0.3
	0.375	1	1	1.15385	1.23077	1.46154	1.07692	1.46154	1.46154	1.69231		2	1	0.2	1	0.4	0.8	0.2	0.2	0.2
												2	1	0.636364				0.72727
	0.25	1	1.91667	1.58333	1.58333	1.75	1.75	1.91667	1.33333	2.5		2	1	1	2.13333	1.13333	1.26667	0.466667	0.466667	0.6	0.2
												1	1	0.823529	0.764706	0.941176	1.35294	0.882353	0.647059	0.705882	0.705882
												1	1	1.26316	1.42105	1.36842	1.31579	1.36842	1.31579	1.57895	1.57895
												0.5	1	0.96	1.12	1.12	1.4	1.08	1.36	1.8	1.44
												0.5	1	1.77778	1.38889	1.44444	1.38889	1.33333	1.27778	1.5	1.83333

## Sheet: Fig.5B
A
	time,min	vehicle	2 uM WS12	100 uM icilin	500 uM menthol	vehicle + PF 05105679	2 uM WS12 + PF 05105679	100 uM icilin + PF 05105679	500 uM menthol + PF 05105679
	0	-0.45045	1.49254	0.332963	0.930233	0.110254	0.165472	0.276091	0.164024
	0.008333	-0.45045	1.0333	0.332963	0.465116	0.110254	0.165472	0.276091	0.164024
	0.016667	2.42e-13	0.574053	0.332963	0.465116	0.110254	0.165472	0.276091	0.164024
	0.025	2.42e-13	0.114811	0.332963	0.465116	0.110254	0.165472	-0.16565	0.164024
	0.033333	0.45045	-0.34443	-0.11099	1.14e-13	0.110254	0.165472	-0.16565	0.164024
	0.041667	2.42e-13	-0.80367	-0.11099	-0.46512	0.110254	-0.27579	-0.16565	-0.27337
	0.05	2.42e-13	-0.80367	-0.55494	-0.93023	-0.33076	-0.27579	-0.16565	-0.27337
	0.058333	0.45045	-1.26292	-0.55494	-0.93023	-0.33076	-0.27579	-0.16565	-0.27337
	0.066667	2.42e-13	-1.72216	-0.99889	-1.39535	-0.33076	-0.27579	-0.16565	-0.27337
	0.075	-0.45045	-2.1814	-0.99889	-1.86047	-0.33076	-0.27579	-0.16565	-0.71077
	0.083333	-0.45045	-2.64064	-1.44284	-2.32558	-0.77178	-0.71704	-0.16565	-0.71077
	0.091667	-0.9009	-3.55913	-1.44284	-2.32558	-0.77178	-0.71704	-0.16565	-0.71077
	0.1	-0.9009	-3.55913	-1.88679	-2.7907	-1.21279	-0.71704	-0.6074	-1.14817
	0.108333	-1.35135	-4.01837	-2.33074	-2.7907	-1.21279	-1.1583	-0.6074	-1.14817
	0.116667	-1.35135	-4.47761	-2.33074	-3.25581	-1.21279	-1.1583	-0.6074	-1.14817
	0.125	-1.8018	-4.93685	-2.77469	-3.72093	-1.21279	-1.1583	-0.6074	-1.58557
	0.133333	-2.25225	-5.85534	-3.21865	-4.18605	-1.6538	-1.1583	-1.04914	-1.58557
	0.141667	-2.7027	-5.85534	-3.21865	-4.65116	-1.6538	-1.59956	-1.04914	-2.02296
	0.15	-2.7027	-6.31458	-3.6626	-4.65116	-2.09482	-1.59956	-1.04914	-2.02296
	0.158333	-3.15315	-6.77382	-4.10655	-5.11628	-2.09482	-1.59956	-1.04914	-2.02296
	0.166667	-3.6036	-7.23307	-4.10655	-5.5814	-2.09482	-1.59956	-1.49089	-2.46036
	0.175	-3.6036	-7.23307	-4.5505	-6.04651	-2.09482	-2.04082	-1.04914	-2.46036
	0.183333	-4.05405	-7.69231	-4.5505	-6.04651	-2.53583	-2.04082	-1.04914	-2.89776
	0.191667	-4.5045	-8.15155	-4.99445	-6.04651	-2.53583	-2.48207	-1.04914	-2.89776
	0.2	-4.95495	-8.61079	-4.99445	-6.51163	-2.53583	-2.48207	-1.49089	-2.89776
	0.208333	-5.40541	-9.52928	-5.4384	-6.97674	-2.97685	-2.48207	-1.49089	-2.89776
	0.216667	-5.40541	-9.98852	-5.88235	-7.44186	-2.97685	-2.48207	-1.49089	-3.33516
	0.225	-5.85586	-9.98852	-5.88235	-7.44186	-2.97685	-2.48207	-1.49089	-3.33516
	0.233333	-6.30631	-10.4478	-5.88235	-7.90698	-3.41786	-2.92333	-1.93263	-3.33516
	0.241667	-6.30631	-10.907	-6.3263	-8.37209	-3.41786	-2.92333	-1.93263	-3.77255
	0.25	-6.75676	-11.3662	-6.77026	-8.83721	-3.41786	-2.92333	-1.49089	-3.77255
	0.258333	-7.20721	-11.3662	-6.77026	-8.83721	-3.41786	-2.92333	-1.93263	-4.20995
	0.266667	-7.20721	-11.8255	-7.21421	-8.83721	-3.41786	-3.36459	-1.93263	-4.20995
	0.275	-7.65766	-11.8255	-7.21421	-8.83721	-3.85888	-3.36459	-1.93263	-4.20995
	0.283333	-7.65766	-12.2847	-7.65816	-9.30233	-3.85888	-3.36459	-1.93263	-4.20995
	0.291667	-8.10811	-13.2032	-7.65816	-9.30233	-3.85888	-3.80585	-1.93263	-4.64735
	0.3	-8.10811	-13.2032	-8.10211	-9.76744	-3.85888	-3.80585	-1.93263	-4.64735
	0.308333	-8.55856	-14.1217	-8.10211	-10.2326	-4.29989	-3.80585	-1.93263	-4.64735
	0.316667	-8.55856	-14.1217	-8.54606	-10.6977	-4.29989	-3.80585	-2.37438	-5.08475
	0.325	-9.00901	-14.5809	-8.54606	-10.6977	-4.29989	-3.80585	-2.37438	-5.08475
	0.333333	-9.45946	-14.5809	-8.54606	-10.6977	-4.29989	-4.2471	-2.37438	-5.08475
	0.341667	-9.45946	-15.0402	-8.99001	-10.6977	-4.29989	-3.80585	-2.37438	-5.08475
	0.35	-9.45946	-15.4994	-9.43396	-10.6977	-4.29989	-4.2471	-2.37438	-5.52214
	0.358333	-9.90991	-15.4994	-9.43396	-11.1628	-4.7409	-4.2471	-2.37438	-5.52214
	0.366667	-9.90991	-15.9587	-9.43396	-11.6279	-4.29989	-4.2471	-2.37438	-5.52214
	0.375	-10.8108	-15.9587	-9.87791	-11.6279	-4.7409	-4.2471	-2.37438	-5.52214
	0.383333	-10.8108	-16.8772	-9.87791	-12.093	-4.7409	-4.68836	-2.37438	-5.95954
	0.391667	-10.8108	-16.8772	-10.3219	-12.5581	-4.7409	-4.68836	-2.81612	-5.95954
	0.4	-10.8108	-16.8772	-10.3219	-13.0233	-4.7409	-4.68836	-2.81612	-6.39694
	0.408333	-10.8108	-17.3364	-10.3219	-13.0233	-4.7409	-4.68836	-2.81612	-6.39694
	0.416667	-11.2613	-17.7956	-10.7658	-13.0233	-5.18192	-4.68836	-2.81612	-6.39694
	0.425	-11.2613	-17.3364	-10.7658	-13.0233	-5.18192	-4.68836	-2.81612	-6.39694
	0.433333	-11.7117	-18.7141	-11.2098	-13.4884	-5.18192	-4.68836	-2.81612	-6.39694
	0.441667	-11.7117	-18.7141	-11.2098	-13.4884	-5.18192	-4.68836	-2.81612	-6.83434
	0.45	-11.7117	-18.7141	-11.6537	-13.9535	-5.18192	-5.12962	-2.81612	-6.83434
	0.458333	-11.7117	-19.1734	-11.2098	-13.9535	-5.18192	-5.12962	-2.81612	-6.83434
	0.466667	-12.1622	-19.1734	-11.2098	-13.9535	-5.18192	-5.12962	-2.81612	-6.83434
	0.475	-12.6126	-19.6326	-11.6537	-14.4186	-5.18192	-5.12962	-2.81612	-7.27173
	0.483333	-12.6126	-20.0918	-12.0977	-13.9535	-5.62293	-5.57088	-3.25787	-7.27173
	0.491667	-12.6126	-20.0918	-11.6537	-13.9535	-5.62293	-5.57088	-3.25787	-7.27173
	0.5	-13.0631	-20.5511	-12.0977	-14.4186	-5.62293	-5.57088	-3.25787	-7.27173
	0.508333	-13.0631	-20.5511	-12.5416	-14.4186	-5.62293	-5.57088	-3.25787	-7.27173
	0.516667	-13.0631	-20.5511	-12.5416	-14.8837	-5.62293	-5.57088	-3.25787	-7.70913
	0.525	-13.964	-21.4696	-12.0977	-14.8837	-5.62293	-5.57088	-3.25787	-7.27173
	0.533333	-13.5135	-21.4696	-12.5416	-14.8837	-6.06395	-5.57088	-3.25787	-7.70913
	0.541667	-13.5135	-21.4696	-12.9856	-15.3488	-6.06395	-5.57088	-3.25787	-7.70913
	0.55	-13.5135	-21.9288	-12.5416	-15.814	-5.62293	-6.01213	-3.25787	-7.70913
	0.558333	-13.964	-21.4696	-12.9856	-15.3488	-5.62293	-6.01213	-3.25787	-7.70913
	0.566667	-13.964	-21.9288	-13.4295	-15.3488	-6.06395	-6.01213	-3.25787	-7.70913
	0.575	-14.4144	-21.9288	-13.4295	-15.3488	-6.06395	-6.01213	-3.25787	-8.14653
	0.583333	-14.4144	-22.3881	-12.9856	-15.3488	-6.06395	-6.01213	-3.25787	-8.14653
	0.591667	-14.4144	-22.8473	-13.4295	-15.3488	-6.06395	-6.01213	-3.25787	-8.14653
	0.6	-14.4144	-22.8473	-12.9856	-15.814	-6.06395	-6.01213	-3.25787	-8.14653
	0.608333	-13.964	-23.3065	-13.4295	-15.814	-6.06395	-6.01213	-3.25787	-8.58393
	0.616667	-13.964	-22.8473	-13.4295	-15.814	-6.50496	-6.01213	-3.25787	-8.58393
	0.625	-14.4144	-23.3065	-13.8735	-15.814	-6.50496	-6.45339	-3.25787	-8.58393
	0.633333	-14.4144	-23.3065	-13.8735	-15.814	-6.50496	-6.45339	-3.25787	-8.58393
	0.641667	-14.8649	-22.8473	-13.8735	-16.2791	-6.50496	-6.45339	-3.69961	-8.58393
	0.65	-14.8649	-23.3065	-13.8735	-16.2791	-6.50496	-6.45339	-3.69961	-8.58393
	0.658333	-14.8649	-23.7658	-13.8735	-16.2791	-6.50496	-6.45339	-3.69961	-9.02132
	0.666667	-14.8649	-23.7658	-13.8735	-16.2791	-6.50496	-6.45339	-3.69961	-9.02132
	0.675	-14.8649	-24.225	-14.3174	-16.2791	-6.50496	-6.45339	-3.69961	-8.58393
	0.683333	-14.8649	-24.225	-14.3174	-16.7442	-6.50496	-6.45339	-3.69961	-9.02132
	0.691667	-14.8649	-24.6843	-13.8735	-16.7442	-6.50496	-6.89465	-3.69961	-9.02132
	0.7	-14.8649	-24.225	-13.8735	-16.7442	-6.50496	-6.89465	-3.69961	-9.02132
	0.708333	-15.3153	-24.6843	-14.3174	-16.2791	-6.50496	-6.89465	-3.69961	-9.02132
	0.716667	-15.3153	-25.1435	-14.3174	-16.2791	-6.94598	-6.89465	-3.69961	-9.02132
	0.725	-15.3153	-25.1435	-14.3174	-16.7442	-6.50496	-6.89465	-3.69961	-9.02132
	0.733333	-14.8649	-25.1435	-14.3174	-16.2791	-6.50496	-6.89465	-3.69961	-9.02132
	0.741667	-14.8649	-25.1435	-14.3174	-16.7442	-6.50496	-6.89465	-3.69961	-9.02132
	0.75	-15.3153	-25.1435	-14.3174	-16.7442	-6.94598	-6.89465	-3.69961	-9.02132
	0.758333	-15.7658	-24.225	-14.3174	-16.7442	-6.94598	-6.89465	-3.69961	-9.45872
	0.766667	-15.7658	-24.6843	-14.3174	-16.7442	-6.94598	-6.89465	-3.69961	-9.45872
	0.775	-14.8649	-25.1435	-14.3174	-16.7442	-6.94598	-6.89465	-3.69961	-9.45872
	0.783333	-15.3153	-25.1435	-14.7614	-16.7442	-6.94598	-6.89465	-3.69961	-9.45872
	0.791667	-15.3153	-25.1435	-14.7614	-16.7442	-6.94598	-7.33591	-3.69961	-9.45872
	0.8	-15.3153	-25.6028	-14.3174	-16.2791	-6.94598	-7.33591	-3.69961	-9.45872
	0.808333	-15.3153	-26.9805	-14.7614	-16.7442	-6.94598	-6.89465	-3.69961	-9.45872
	0.816667	-15.3153	-26.9805	-14.7614	-16.7442	-6.94598	-7.33591	-4.14136	-9.45872
	0.825	-15.7658	-26.5212	-14.3174	-16.7442	-6.94598	-7.33591	-3.69961	-9.45872
	0.833333	-15.7658	-25.6028	-14.3174	-16.7442	-6.94598	-7.33591	-3.69961	-9.45872
	0.841667	-15.3153	-26.5212	-14.7614	-16.7442	-6.94598	-7.33591	-3.69961	-9.45872
	0.85	-15.3153	-26.5212	-14.7614	-16.7442	-6.94598	-7.33591	-3.69961	-9.45872
	0.858333	-15.7658	-25.6028	-14.3174	-16.7442	-6.94598	-7.33591	-3.69961	-9.45872
	0.866667	-15.7658	-25.6028	-14.3174	-16.7442	-6.94598	-7.33591	-4.14136	-9.45872
	0.875	-15.7658	-26.5212	-14.3174	-17.2093	-6.94598	-7.33591	-3.69961	-9.45872
	0.883333	-15.3153	-26.5212	-14.3174	-16.7442	-6.94598	-7.33591	-3.69961	-9.89612
	0.891667	-15.3153	-26.5212	-14.7614	-16.7442	-6.94598	-7.33591	-3.69961	-9.89612
	0.9	-15.3153	-25.6028	-14.3174	-16.7442	-6.94598	-7.33591	-4.14136	-9.45872
	0.908333	-15.3153	-25.6028	-13.8735	-16.2791	-7.38699	-7.33591	-3.69961	-9.45872
	0.916667	-15.3153	-25.6028	-14.3174	-16.2791	-7.38699	-7.33591	-3.69961	-9.89612
	0.925	-15.3153	-26.9805	-14.7614	-16.2791	-7.38699	-7.33591	-3.69961	-9.89612
	0.933333	-15.3153	-26.9805	-14.3174	-16.7442	-7.38699	-7.33591	-4.14136	-9.89612
	0.941667	-15.3153	-26.5212	-14.3174	-16.2791	-6.94598	-7.33591	-3.69961	-9.89612
	0.95	-15.3153	-26.5212	-14.3174	-16.2791	-6.94598	-7.33591	-3.69961	-9.89612
	0.958333	-15.3153	-26.5212	-14.3174	-16.2791	-7.38699	-7.33591	-4.14136	-9.89612
	0.966667	-14.8649	-26.9805	-14.3174	-16.2791	-6.94598	-7.33591	-3.69961	-9.45872
	0.975	-14.8649	-26.5212	-14.3174	-16.2791	-7.38699	-7.33591	-4.14136	-9.89612
	0.983333	-14.8649	-26.5212	-13.8735	-15.814	-7.38699	-7.33591	-4.14136	-9.89612
	0.991667	-14.8649	-26.9805	-13.8735	-16.2791	-7.38699	-7.33591	-3.69961	-9.89612
	1	-14.8649	-26.9805	-13.8735	-16.2791	-7.38699	-7.33591	-4.14136	-9.89612
	1.00833	-14.8649	-26.9805	-13.8735	-16.2791	-7.38699	-7.33591	-3.69961	-9.45872
	1.01667	-14.8649	-26.9805	-13.8735	-16.2791	-7.38699	-7.33591	-3.69961	-9.89612
	1.025	-14.8649	-26.9805	-14.3174	-15.814	-7.38699	-7.77716	-4.14136	-9.89612
	1.03333	-14.8649	-26.9805	-13.8735	-15.814	-6.94598	-7.33591	-4.14136	-9.89612
	1.04167	-14.4144	-26.5212	-13.8735	-15.3488	-6.94598	-7.33591	-4.14136	-9.89612
	1.05	-14.4144	-26.9805	-13.8735	-15.3488	-7.38699	-7.33591	-4.14136	-9.89612
	1.05833	-14.4144	-26.9805	-13.8735	-15.3488	-7.38699	-7.33591	-4.14136	-9.89612
	1.06667	-14.4144	-26.9805	-13.8735	-15.814	-6.94598	-7.33591	-4.14136	-9.89612
	1.075	-14.4144	-26.5212	-13.4295	-15.3488	-7.38699	-7.33591	-3.69961	-9.45872
	1.08333	-14.4144	-25.1435	-13.4295	-15.3488	-7.38699	-7.33591	-3.69961	-9.89612
	1.09167	-14.8649	-24.6843	-13.4295	-15.3488	-7.38699	-7.33591	-3.69961	-9.89612
	1.1	-14.4144	-25.1435	-13.4295	-15.3488	-6.94598	-7.77716	-3.69961	-9.45872
	1.10833	-14.4144	-24.6843	-13.4295	-15.3488	-7.38699	-7.33591	-4.14136	-9.45872
	1.11667	-14.4144	-24.225	-13.4295	-15.3488	-7.38699	-7.33591	-4.14136	-9.45872
	1.125	-13.964	-24.225	-13.4295	-15.3488	-7.38699	-7.33591	-4.14136	-9.45872
	1.13333	-13.964	-24.6843	-13.4295	-15.3488	-7.38699	-7.33591	-4.14136	-9.45872
	1.14167	-13.964	-24.225	-13.4295	-14.8837	-7.38699	-7.33591	-4.14136	-9.89612
	1.15	-13.964	-24.6843	-12.9856	-14.8837	-7.38699	-7.33591	-4.14136	-9.89612
	1.15833	-13.5135	-24.6843	-12.9856	-14.4186	-7.38699	-7.33591	-4.14136	-9.45872
	1.16667	-13.5135	-24.6843	-12.9856	-14.8837	-7.38699	-7.33591	-3.69961	-9.45872
	1.175	-13.5135	-23.7658	-12.9856	-14.8837	-6.94598	-7.33591	-4.14136	-9.45872
	1.18333	-13.5135	-24.225	-12.9856	-14.8837	-6.94598	-7.77716	-3.69961	-9.89612
	1.19167	-13.5135	-24.225	-12.9856	-14.8837	-6.94598	-7.77716	-3.69961	-9.89612
	1.2	-13.5135	-24.225	-12.9856	-14.8837	-6.94598	-7.33591	-3.69961	-9.45872
	1.20833	-13.5135	-24.225	-12.5416	-14.8837	-6.94598	-7.33591	-4.14136	-9.45872
	1.21667	-13.5135	-24.225	-12.5416	-14.4186	-7.38699	-7.33591	-3.69961	-9.45872
	1.225	-13.0631	-24.225	-12.5416	-14.8837	-7.38699	-7.33591	-3.69961	-9.45872
	1.23333	-13.5135	-24.225	-12.5416	-14.8837	-6.94598	-7.77716	-3.69961	-9.89612
	1.24167	-13.0631	-24.225	-12.0977	-14.4186	-6.94598	-7.77716	-3.69961	-9.89612
	1.25	-13.0631	-23.7658	-12.0977	-14.4186	-6.94598	-7.33591	-3.69961	-9.89612
	1.25833	-13.0631	-23.7658	-12.5416	-14.4186	-6.94598	-7.33591	-4.14136	-9.89612
	1.26667	-13.0631	-24.225	-12.5416	-13.9535	-6.94598	-7.33591	-4.14136	-9.45872
	1.275	-13.0631	-23.7658	-12.0977	-13.9535	-6.94598	-7.33591	-4.14136	-9.45872
	1.28333	-12.6126	-23.7658	-12.5416	-13.9535	-6.94598	-7.33591	-3.69961	-9.45872
	1.29167	-12.6126	-23.7658	-12.5416	-13.9535	-6.94598	-7.33591	-4.14136	-9.89612
	1.3	-12.6126	-23.7658	-12.0977	-13.9535	-6.94598	-7.33591	-3.69961	-9.89612
	1.30833	-12.6126	-24.225	-12.0977	-13.9535	-6.94598	-7.33591	-4.14136	-9.45872
	1.31667	-12.6126	-23.7658	-12.0977	-13.9535	-6.94598	-7.33591	-3.69961	-9.45872
	1.325	-12.6126	-23.7658	-11.6537	-13.9535	-6.94598	-7.33591	-3.69961	-9.45872
	1.33333	-12.6126	-23.3065	-11.6537	-13.9535	-6.94598	-7.33591	-3.69961	-9.89612
	1.34167	-12.6126	-23.3065	-12.0977	-13.9535	-6.94598	-7.33591	-3.69961	-9.45872
	1.35	-12.1622	-23.3065	-12.0977	-13.4884	-6.94598	-7.33591	-3.69961	-9.45872
	1.35833	-12.1622	-23.3065	-11.6537	-13.4884	-6.50496	-7.33591	-3.69961	-9.45872
	1.36667	-12.1622	-23.3065	-11.6537	-13.4884	-6.94598	-7.33591	-3.69961	-9.45872
	1.375	-12.1622	-23.3065	-11.6537	-13.4884	-6.94598	-7.33591	-4.14136	-9.45872
	1.38333	-11.7117	-23.3065	-11.6537	-13.9535	-6.94598	-7.33591	-3.69961	-9.45872
	1.39167	-12.1622	-23.3065	-11.2098	-13.4884	-6.94598	-7.33591	-3.69961	-9.45872
	1.4	-11.7117	-22.8473	-11.2098	-13.4884	-6.94598	-7.33591	-3.69961	-9.45872
	1.40833	-11.7117	-23.3065	-11.2098	-13.4884	-6.94598	-7.33591	-3.69961	-9.45872
	1.41667	-11.7117	-23.3065	-11.2098	-13.4884	-6.94598	-7.33591	-3.69961	-9.45872
	1.425	-11.7117	-22.8473	-11.2098	-13.4884	-6.94598	-7.33591	-3.69961	-9.45872
	1.43333	-11.7117	-22.8473	-11.2098	-13.4884	-6.94598	-7.33591	-3.69961	-9.45872
	1.44167	-11.7117	-22.8473	-10.7658	-13.4884	-6.50496	-7.33591	-3.69961	-9.45872
	1.45	-11.7117	-22.3881	-11.2098	-13.0233	-6.50496	-7.33591	-3.69961	-9.45872
	1.45833	-11.7117	-22.3881	-10.7658	-13.0233	-6.50496	-7.33591	-3.69961	-9.45872
	1.46667	-11.7117	-22.3881	-10.7658	-13.0233	-6.50496	-7.33591	-3.69961	-9.45872
	1.475	-11.2613	-22.3881	-10.7658	-13.0233	-6.50496	-7.33591	-3.69961	-9.45872
	1.48333	-11.2613	-22.3881	-10.7658	-13.0233	-6.50496	-7.33591	-3.69961	-9.45872
	1.49167	-11.2613	-22.3881	-10.3219	-13.0233	-6.50496	-7.33591	-3.69961	-9.45872
	1.5	-11.2613	-22.3881	-10.3219	-12.5581	-6.50496	-7.33591	-3.69961	-9.45872
	1.50833	-10.8108	-22.8473	-10.3219	-12.5581	-6.50496	-7.33591	-3.25787	-9.45872
	1.51667	-10.8108	-22.3881	-10.3219	-12.5581	-6.50496	-7.33591	-3.69961	-9.45872
	1.525	-10.8108	-22.3881	-10.3219	-13.0233	-6.50496	-7.33591	-3.69961	-9.45872
	1.53333	-10.8108	-22.3881	-10.3219	-12.5581	-6.50496	-7.33591	-3.69961	-9.45872
	1.54167	-10.8108	-22.3881	-10.3219	-12.5581	-6.50496	-7.33591	-3.69961	-9.45872
	1.55	-10.8108	-21.9288	-9.87791	-12.5581	-6.50496	-7.33591	-3.69961	-9.45872
	1.55833	-10.8108	-21.9288	-10.3219	-12.5581	-6.50496	-7.33591	-3.69961	-9.45872
	1.56667	-10.8108	-21.9288	-10.3219	-12.5581	-6.50496	-7.33591	-3.69961	-9.45872
	1.575	-10.3604	-21.9288	-9.87791	-12.5581	-6.06395	-7.33591	-3.69961	-9.45872
	1.58333	-10.3604	-21.9288	-9.87791	-12.5581	-6.06395	-7.33591	-3.69961	-9.45872
	1.59167	-10.3604	-21.4696	-10.3219	-12.5581	-6.06395	-7.33591	-3.69961	-9.45872
	1.6	-10.3604	-21.9288	-9.87791	-12.093	-6.06395	-7.33591	-3.69961	-9.45872
	1.60833	-10.3604	-21.9288	-9.87791	-12.093	-6.06395	-7.33591	-3.69961	-9.45872
	1.61667	-10.3604	-21.9288	-9.87791	-12.093	-6.06395	-7.33591	-3.69961	-9.45872
	1.625	-9.90991	-21.4696	-9.87791	-12.093	-6.06395	-7.33591	-3.69961	-9.45872
	1.63333	-9.90991	-21.4696	-9.87791	-12.093	-6.06395	-7.33591	-3.25787	-9.45872
	1.64167	-9.90991	-21.4696	-9.87791	-12.093	-6.06395	-7.33591	-3.25787	-9.02132
	1.65	-9.90991	-21.0103	-9.87791	-12.093	-6.06395	-7.33591	-3.69961	-9.45872
	1.65833	-9.90991	-21.4696	-9.87791	-12.093	-6.06395	-6.89465	-3.69961	-9.02132
	1.66667	-9.90991	-21.0103	-9.43396	-12.093	-6.06395	-7.33591	-3.69961	-9.45872
	1.675	-9.90991	-21.0103	-9.43396	-12.093	-6.06395	-7.33591	-3.69961	-9.45872
	1.68333	-9.45946	-21.0103	-9.43396	-12.093	-6.06395	-7.33591	-3.69961	-9.45872
	1.69167	-9.45946	-21.0103	-9.43396	-12.093	-6.06395	-7.33591	-3.69961	-9.45872
	1.7	-9.90991	-21.0103	-9.43396	-12.093	-6.06395	-7.33591	-3.69961	-9.45872
	1.70833	-9.45946	-21.0103	-8.99001	-11.6279	-6.06395	-7.33591	-3.69961	-9.02132
	1.71667	-9.45946	-21.0103	-9.43396	-11.6279	-6.06395	-7.33591	-3.25787	-9.45872
	1.725	-9.45946	-21.0103	-8.99001	-11.6279	-6.06395	-6.89465	-3.69961	-9.45872
	1.73333	-9.45946	-21.0103	-8.99001	-11.6279	-6.06395	-6.89465	-3.69961	-9.45872
	1.74167	-9.45946	-21.0103	-8.99001	-11.6279	-5.62293	-6.89465	-3.69961	-9.02132
	1.75	-9.45946	-21.0103	-8.99001	-11.6279	-5.62293	-6.89465	-3.69961	-9.02132
	1.75833	-9.45946	-21.0103	-8.99001	-11.6279	-5.62293	-6.89465	-3.69961	-9.45872
	1.76667	-9.45946	-21.0103	-8.99001	-11.6279	-5.62293	-7.33591	-3.25787	-9.02132
	1.775	-9.00901	-21.0103	-8.99001	-11.6279	-5.62293	-7.33591	-3.25787	-9.45872
	1.78333	-9.00901	-21.0103	-8.54606	-11.6279	-5.62293	-6.89465	-3.69961	-9.02132
	1.79167	-9.00901	-20.5511	-8.54606	-11.6279	-5.62293	-6.89465	-3.69961	-9.45872
	1.8	-9.00901	-20.5511	-8.99001	-11.6279	-5.62293	-6.89465	-3.25787	-9.45872
	1.80833	-9.00901	-20.5511	-8.99001	-11.1628	-5.62293	-7.33591	-3.69961	-9.02132
	1.81667	-9.00901	-20.5511	-8.99001	-11.1628	-5.62293	-6.89465	-3.69961	-9.02132
	1.825	-8.55856	-20.5511	-8.54606	-11.1628	-5.62293	-6.89465	-3.69961	-9.02132
	1.83333	-8.55856	-20.5511	-8.54606	-11.1628	-5.62293	-6.89465	-3.25787	-9.02132
	1.84167	-8.55856	-20.0918	-8.54606	-11.1628	-5.62293	-6.89465	-3.69961	-9.02132
	1.85	-8.55856	-20.5511	-8.54606	-11.1628	-5.62293	-6.89465	-3.69961	-9.02132
	1.85833	-8.55856	-20.0918	-8.54606	-11.1628	-5.62293	-7.33591	-3.69961	-9.02132
	1.86667	-8.55856	-20.0918	-8.10211	-11.1628	-5.62293	-7.33591	-3.25787	-9.02132
	1.875	-8.55856	-20.0918	-8.10211	-11.1628	-5.62293	-6.89465	-3.69961	-9.02132
	1.88333	-8.55856	-20.0918	-8.10211	-11.1628	-5.18192	-6.89465	-3.25787	-9.02132
	1.89167	-8.55856	-20.0918	-8.10211	-11.1628	-5.18192	-6.89465	-3.25787	-9.02132
	1.9	-8.55856	-20.0918	-8.10211	-11.1628	-5.18192	-7.33591	-3.25787	-9.02132
	1.90833	-8.10811	-20.0918	-8.10211	-11.1628	-5.18192	-6.89465	-3.25787	-9.02132
	1.91667	-8.10811	-20.0918	-8.10211	-11.1628	-5.18192	-6.89465	-3.25787	-9.02132
	1.925	-8.10811	-20.0918	-8.10211	-11.1628	-5.18192	-6.89465	-3.25787	-9.02132
	1.93333	-8.10811	-19.6326	-8.10211	-10.6977	-5.62293	-6.89465	-3.25787	-9.02132
	1.94167	-8.10811	-20.0918	-8.10211	-10.6977	-5.62293	-6.89465	-3.25787	-9.02132
	1.95	-8.10811	-19.6326	-8.10211	-10.6977	-5.18192	-6.89465	-3.25787	-9.02132
	1.95833	-8.10811	-19.6326	-8.10211	-10.6977	-5.18192	-6.89465	-3.25787	-9.02132
	1.96667	-7.65766	-19.6326	-7.65816	-10.6977	-5.18192	-6.89465	-3.25787	-9.02132
	1.975	-7.65766	-19.6326	-7.65816	-10.6977	-5.18192	-6.89465	-3.25787	-9.02132
	1.98333	-7.65766	-19.6326	-7.65816	-10.6977	-5.18192	-6.89465	-3.25787	-9.02132
	1.99167	-7.65766	-19.6326	-7.65816	-10.6977	-5.18192	-6.89465	-3.25787	-9.02132
	2	-7.65766	-19.1734	-7.65816	-10.6977	-5.18192	-6.89465	-3.25787	-9.02132
	2.00833	-7.65766	-19.1734	-7.65816	-10.6977	-5.18192	-6.89465	-3.25787	-9.02132
	2.01667	-7.65766	-19.6326	-7.65816	-10.6977	-5.18192	-6.89465	-3.25787	-9.02132
	2.025	-7.65766	-19.6326	-7.65816	-10.2326	-5.18192	-6.89465	-3.25787	-9.02132
	2.03333	-7.65766	-19.1734	-7.21421	-10.2326	-5.18192	-6.89465	-3.25787	-9.02132
	2.04167	-7.65766	-19.1734	-7.21421	-10.6977	-5.18192	-6.45339	-3.25787	-9.02132
	2.05	-7.20721	-19.1734	-7.21421	-10.6977	-5.18192	-6.89465	-3.25787	-9.02132
	2.05833	-7.20721	-19.1734	-7.21421	-10.2326	-5.18192	-6.89465	-3.25787	-8.58393
	2.06667	-7.20721	-19.1734	-7.21421	-10.2326	-5.18192	-6.89465	-3.25787	-9.02132
	2.075	-7.20721	-19.1734	-7.21421	-10.2326	-5.18192	-6.89465	-3.25787	-9.02132
	2.08333	-7.20721	-19.1734	-7.21421	-10.6977	-4.7409	-6.89465	-3.25787	-9.02132
	2.09167	-7.20721	-19.1734	-7.21421	-10.2326	-5.18192	-6.89465	-3.25787	-9.02132
	2.1	-7.20721	-19.1734	-7.21421	-9.76744	-4.7409	-6.89465	-3.25787	-9.02132
	2.10833	-7.20721	-19.1734	-7.21421	-10.2326	-4.7409	-6.89465	-3.25787	-8.58393
	2.11667	-7.20721	-19.1734	-7.21421	-10.2326	-5.18192	-6.45339	-3.25787	-9.02132
	2.125	-7.20721	-19.1734	-6.77026	-10.2326	-5.18192	-6.45339	-3.25787	-8.58393
	2.13333	-7.20721	-19.1734	-7.21421	-10.2326	-5.18192	-6.45339	-3.25787	-9.02132
	2.14167	-6.75676	-19.1734	-6.77026	-9.76744	-4.7409	-6.45339	-3.25787	-8.58393
	2.15	-6.75676	-19.1734	-6.77026	-9.76744	-4.7409	-6.45339	-3.25787	-8.58393
	2.15833	-6.75676	-18.7141	-7.21421	-9.76744	-4.7409	-6.45339	-3.25787	-8.58393
	2.16667	-6.75676	-19.1734	-6.77026	-9.76744	-4.7409	-6.45339	-3.25787	-8.58393
	2.175	-6.75676	-19.1734	-6.77026	-9.76744	-4.7409	-6.45339	-3.25787	-8.58393
	2.18333	-6.75676	-18.7141	-6.77026	-9.76744	-4.7409	-6.45339	-3.25787	-8.58393
	2.19167	-6.30631	-18.7141	-6.77026	-9.76744	-4.7409	-6.45339	-3.25787	-9.02132
	2.2	-6.75676	-18.7141	-6.77026	-9.76744	-4.7409	-6.45339	-2.81612	-8.58393
	2.20833	-6.75676	-19.1734	-6.77026	-9.76744	-4.7409	-6.45339	-2.81612	-8.58393
	2.21667	-6.30631	-18.7141	-6.3263	-9.76744	-4.7409	-6.45339	-2.81612	-8.58393
	2.225	-6.30631	-18.7141	-6.3263	-9.76744	-4.7409	-6.45339	-3.25787	-8.58393
	2.23333	-6.30631	-18.7141	-6.3263	-9.76744	-4.7409	-6.45339	-3.25787	-8.58393
	2.24167	-6.30631	-18.7141	-6.3263	-9.76744	-4.7409	-6.45339	-3.25787	-8.58393
	2.25	-6.30631	-18.7141	-6.3263	-9.76744	-4.7409	-6.45339	-3.25787	-8.58393
	2.25833	-6.30631	-18.7141	-6.3263	-9.76744	-4.7409	-6.45339	-2.81612	-8.58393
	2.26667	-6.30631	-18.2549	-6.3263	-9.76744	-4.7409	-6.45339	-3.25787	-8.58393
	2.275	-6.30631	-18.7141	-6.3263	-9.76744	-4.7409	-6.45339	-3.25787	-8.58393
	2.28333	-6.30631	-18.7141	-6.3263	-9.30233	-4.7409	-6.45339	-3.25787	-8.58393
	2.29167	-6.30631	-18.7141	-5.88235	-9.76744	-4.7409	-6.45339	-3.25787	-8.58393
	2.3	-6.30631	-18.2549	-5.88235	-9.30233	-4.7409	-6.45339	-3.25787	-8.58393
	2.30833	-6.30631	-18.2549	-5.88235	-9.30233	-4.7409	-6.45339	-3.25787	-8.58393
	2.31667	-5.85586	-18.2549	-5.88235	-9.30233	-4.29989	-6.45339	-3.25787	-8.58393
	2.325	-5.85586	-18.7141	-5.88235	-9.76744	-4.29989	-6.45339	-2.81612	-8.58393
	2.33333	-5.85586	-18.2549	-5.88235	-9.30233	-4.7409	-6.45339	-2.81612	-8.58393
	2.34167	-5.85586	-18.2549	-5.88235	-9.30233	-4.7409	-6.45339	-3.25787	-8.58393
	2.35	-5.85586	-18.2549	-5.88235	-9.30233	-4.29989	-6.45339	-3.25787	-8.58393
	2.35833	-5.85586	-18.2549	-5.88235	-9.30233	-4.7409	-6.45339	-2.81612	-8.58393
	2.36667	-5.85586	-18.2549	-5.88235	-9.30233	-4.29989	-6.01213	-2.81612	-8.58393
	2.375	-5.85586	-18.2549	-5.88235	-9.30233	-4.29989	-6.01213	-2.81612	-8.58393
	2.38333	-5.40541	-18.2549	-5.88235	-8.83721	-4.29989	-6.45339	-2.81612	-8.58393
	2.39167	-5.85586	-18.2549	-5.88235	-8.83721	-4.29989	-6.45339	-2.81612	-8.58393
	2.4	-5.40541	-18.2549	-5.88235	-9.30233	-4.29989	-6.45339	-2.81612	-8.58393
	2.40833	-5.40541	-18.2549	-5.4384	-8.83721	-4.29989	-6.45339	-2.81612	-8.58393
	2.41667	-5.40541	-18.2549	-5.4384	-8.83721	-4.29989	-6.45339	-2.81612	-8.58393
	2.425	-5.40541	-18.2549	-5.4384	-9.30233	-4.29989	-6.45339	-2.81612	-8.58393
	2.43333	-5.40541	-18.2549	-5.4384	-9.30233	-4.29989	-6.45339	-3.25787	-8.14653
	2.44167	-5.40541	-18.2549	-5.4384	-8.83721	-4.29989	-6.45339	-2.81612	-8.58393
	2.45	-5.40541	-18.2549	-5.4384	-8.83721	-4.29989	-6.45339	-2.81612	-8.58393
	2.45833	-5.40541	-18.2549	-5.4384	-8.83721	-4.29989	-6.45339	-2.81612	-8.58393
	2.46667	-5.40541	-18.2549	-5.4384	-8.83721	-4.29989	-6.45339	-2.81612	-8.58393
	2.475	-5.40541	-18.2549	-5.4384	-8.83721	-4.29989	-6.45339	-2.81612	-8.58393
	2.48333	-5.40541	-18.2549	-5.4384	-8.83721	-4.29989	-6.01213	-2.81612	-8.58393
	2.49167	-4.95495	-18.2549	-5.4384	-8.83721	-4.29989	-6.01213	-2.81612	-8.58393
	2.5	-4.95495	-18.2549	-5.4384	-8.83721	-4.29989	-6.01213	-2.81612	-8.14653
	2.50833	-5.40541	-17.7956	-5.4384	-8.83721	-4.29989	-6.01213	-2.81612	-8.58393
	2.51667	-4.95495	-18.2549	-5.4384	-8.83721	-4.29989	-6.01213	-2.81612	-8.58393
	2.525	-4.95495	-18.2549	-5.4384	-8.83721	-4.29989	-6.01213	-2.81612	-8.58393
	2.53333	-4.95495	-18.2549	-4.99445	-8.83721	-4.29989	-6.01213	-2.81612	-8.58393
	2.54167	-4.95495	-18.2549	-4.99445	-8.83721	-4.29989	-6.01213	-2.81612	-8.14653
	2.55	-4.95495	-17.7956	-4.99445	-8.83721	-4.29989	-6.01213	-2.81612	-8.58393
	2.55833	-4.95495	-17.7956	-4.99445	-8.83721	-3.85888	-6.01213	-2.81612	-8.14653
	2.56667	-4.95495	-17.7956	-4.99445	-8.83721	-3.85888	-6.01213	-2.81612	-8.14653
	2.575	-4.95495	-17.7956	-4.99445	-8.83721	-3.85888	-6.01213	-2.81612	-8.58393
	2.58333	-4.95495	-17.7956	-4.99445	-8.83721	-3.85888	-6.01213	-2.81612	-8.58393
	2.59167	-4.95495	-18.2549	-4.99445	-8.83721	-3.85888	-6.01213	-2.81612	-8.14653
	2.6	-4.5045	-17.7956	-4.99445	-8.83721	-3.85888	-6.01213	-2.81612	-8.14653
	2.60833	-4.5045	-17.7956	-4.99445	-8.83721	-3.85888	-6.01213	-2.81612	-8.14653
	2.61667	-4.5045	-17.7956	-4.99445	-8.37209	-3.85888	-6.01213	-2.81612	-8.14653
	2.625	-4.5045	-17.7956	-4.99445	-8.37209	-3.85888	-6.01213	-2.81612	-8.14653
	2.63333	-4.5045	-17.7956	-4.99445	-8.37209	-3.85888	-6.01213	-2.81612	-8.14653
	2.64167	-4.5045	-17.7956	-4.99445	-8.37209	-3.85888	-6.01213	-2.81612	-8.14653
	2.65	-4.5045	-17.7956	-4.99445	-8.37209	-3.85888	-6.01213	-2.81612	-8.14653
	2.65833	-4.5045	-17.7956	-4.99445	-8.37209	-3.85888	-6.01213	-2.81612	-8.14653
	2.66667	-4.5045	-17.7956	-4.99445	-8.37209	-3.85888	-6.01213	-2.81612	-8.14653
	2.675	-4.5045	-17.7956	-4.99445	-8.37209	-3.85888	-6.01213	-2.81612	-8.14653
	2.68333	-4.5045	-17.7956	-4.99445	-8.37209	-3.85888	-6.01213	-2.81612	-8.14653
	2.69167	-4.5045	-17.7956	-4.5505	-8.37209	-3.85888	-6.01213	-2.81612	-8.14653
	2.7	-4.5045	-17.7956	-4.5505	-8.37209	-3.85888	-6.01213	-2.81612	-8.14653
	2.70833	-4.5045	-17.7956	-4.5505	-7.90698	-3.85888	-6.01213	-2.81612	-8.14653
	2.71667	-4.5045	-17.3364	-4.5505	-8.37209	-3.85888	-6.01213	-2.81612	-8.14653
	2.725	-4.5045	-17.3364	-4.5505	-8.37209	-3.85888	-6.01213	-2.81612	-8.14653
	2.73333	-4.5045	-17.7956	-4.5505	-7.90698	-3.85888	-6.01213	-2.81612	-8.14653
	2.74167	-4.5045	-17.3364	-4.5505	-8.37209	-3.85888	-6.01213	-2.37438	-8.14653
	2.75	-4.5045	-17.3364	-4.5505	-8.37209	-3.85888	-6.01213	-2.37438	-8.14653
	2.75833	-4.5045	-17.3364	-4.5505	-8.37209	-3.85888	-6.01213	-2.81612	-8.14653
	2.76667	-4.5045	-17.3364	-4.5505	-7.90698	-3.85888	-6.01213	-2.81612	-8.14653
	2.775	-4.05405	-17.7956	-4.5505	-7.90698	-3.85888	-6.01213	-2.81612	-8.14653
	2.78333	-4.05405	-17.3364	-4.5505	-7.90698	-3.85888	-6.01213	-2.81612	-8.14653
	2.79167	-4.05405	-17.3364	-4.5505	-8.37209	-3.85888	-6.01213	-2.81612	-8.14653
	2.8	-4.05405	-17.3364	-4.5505	-7.90698	-3.85888	-6.01213	-2.81612	-8.14653
	2.80833	-4.05405	-17.3364	-4.5505	-7.90698	-3.41786	-6.01213	-2.81612	-8.14653
	2.81667	-4.05405	-17.3364	-4.5505	-7.90698	-3.85888	-6.01213	-2.37438	-8.14653
	2.825	-4.05405	-17.3364	-4.5505	-7.90698	-3.41786	-5.57088	-2.81612	-8.14653
	2.83333	-4.05405	-17.3364	-4.10655	-7.90698	-3.85888	-6.01213	-2.81612	-8.14653
	2.84167	-4.05405	-17.3364	-4.10655	-7.90698	-3.85888	-6.01213	-2.37438	-8.14653
	2.85	-4.05405	-17.3364	-4.10655	-7.90698	-3.85888	-6.01213	-2.81612	-7.70913
	2.85833	-4.05405	-17.3364	-4.10655	-7.90698	-3.85888	-6.01213	-2.81612	-8.14653
	2.86667	-4.05405	-17.3364	-4.5505	-7.90698	-3.41786	-6.01213	-2.81612	-8.14653
	2.875	-4.05405	-17.3364	-4.10655	-7.90698	-3.85888	-6.01213	-2.81612	-8.14653
	2.88333	-4.05405	-17.3364	-4.5505	-7.90698	-3.85888	-5.57088	-2.81612	-7.70913
	2.89167	-3.6036	-17.3364	-4.10655	-7.90698	-3.41786	-6.01213	-2.37438	-8.14653
	2.9	-3.6036	-17.3364	-4.10655	-7.90698	-3.41786	-6.01213	-2.37438	-8.14653
	2.90833	-4.05405	-17.3364	-4.10655	-7.90698	-3.41786	-6.01213	-2.37438	-8.14653
	2.91667	-3.6036	-17.3364	-4.10655	-7.90698	-3.41786	-5.57088	-2.81612	-8.14653
	2.925	-3.6036	-17.3364	-4.10655	-7.44186	-3.85888	-6.01213	-2.37438	-8.14653
	2.93333	-3.6036	-17.3364	-4.10655	-7.90698	-3.85888	-6.01213	-2.37438	-8.14653
	2.94167	-3.6036	-17.3364	-4.10655	-7.90698	-3.41786	-6.01213	-2.37438	-8.14653
	2.95	-3.6036	-17.3364	-4.10655	-7.90698	-3.41786	-5.57088	-2.37438	-8.14653
	2.95833	-3.6036	-17.3364	-4.10655	-7.44186	-3.41786	-5.57088	-2.81612	-8.14653
	2.96667	-3.6036	-16.8772	-4.10655	-7.90698	-3.41786	-5.57088	-2.81612	-8.14653
	2.975	-3.6036	-16.8772	-4.10655	-7.44186	-3.41786	-5.57088	-2.81612	-8.14653
	2.98333	-3.6036	-17.3364	-4.10655	-7.44186	-3.85888	-5.57088	-2.81612	-7.70913
	2.99167	-3.6036	-17.3364	-4.10655	-7.44186	-3.41786	-5.57088	-2.81612	-8.14653
	3	-3.6036	-17.3364	-4.10655	-7.44186	-3.41786	-6.01213	-2.81612	-8.14653
	3.00833	-3.6036	-17.3364	-4.10655	-7.44186	-3.41786	-6.01213	-2.37438	-8.14653
	3.01667	-3.6036	-17.3364	-4.10655	-7.44186	-2.97685	-6.01213	-2.37438	-8.14653
	3.025	-3.6036	-16.8772	-4.10655	-7.44186	-2.97685	-5.57088	-2.37438	-8.14653
	3.03333	-3.6036	-16.8772	-4.10655	-7.90698	-3.41786	-5.57088	-2.37438	-8.14653
	3.04167	-3.6036	-16.8772	-4.10655	-7.44186	-3.41786	-6.01213	-2.81612	-8.14653
	3.05	-3.6036	-16.8772	-4.10655	-7.44186	-3.41786	-5.57088	-2.81612	-8.14653
	3.05833	-3.6036	-17.3364	-4.10655	-7.44186	-3.41786	-5.57088	-2.37438	-8.14653
	3.06667	-3.6036	-17.3364	-4.10655	-7.44186	-3.41786	-5.57088	-2.81612	-8.14653
	3.075	-3.6036	-16.8772	-4.10655	-7.44186	-3.41786	-6.01213	-2.37438	-8.14653
	3.08333	-3.6036	-16.8772	-4.10655	-7.44186	-3.41786	-6.01213	-2.37438	-8.14653
	3.09167	-3.6036	-16.8772	-4.10655	-7.44186	-3.41786	-5.57088	-2.81612	-7.70913
	3.1	-3.6036	-16.8772	-3.6626	-7.44186	-3.41786	-5.57088	-2.81612	-7.70913
	3.10833	-3.6036	-16.8772	-4.10655	-7.44186	-3.41786	-5.57088	-2.81612	-7.70913
	3.11667	-3.6036	-16.8772	-4.10655	-7.44186	-3.41786	-5.57088	-2.81612	-7.70913
	3.125	-3.15315	-16.8772	-4.10655	-7.44186	-3.41786	-5.57088	-2.81612	-7.70913
	3.13333	-3.15315	-16.8772	-4.10655	-7.44186	-3.41786	-5.57088	-2.81612	-8.14653
	3.14167	-3.6036	-16.8772	-4.10655	-7.44186	-2.97685	-5.57088	-2.37438	-8.14653
	3.15	-3.15315	-16.8772	-4.10655	-7.44186	-3.41786	-5.57088	-2.81612	-8.14653
	3.15833	-3.15315	-16.8772	-3.6626	-7.44186	-3.41786	-5.57088	-2.81612	-8.14653
	3.16667	-3.15315	-16.8772	-4.10655	-7.44186	-2.97685	-5.57088	-2.37438	-8.14653
	3.175	-3.15315	-16.8772	-3.6626	-7.44186	-3.41786	-5.57088	-2.37438	-8.14653
	3.18333	-3.15315	-16.8772	-4.10655	-7.44186	-3.41786	-5.57088	-2.37438	-8.14653
	3.19167	-3.15315	-16.8772	-3.6626	-7.44186	-3.41786	-5.57088	-2.37438	-8.14653
	3.2	-3.15315	-16.8772	-3.6626	-6.97674	-3.41786	-5.57088	-2.81612	-7.70913
	3.20833	-3.15315	-16.8772	-3.6626	-6.97674	-3.41786	-5.57088	-2.81612	-8.14653
	3.21667	-3.15315	-16.8772	-3.6626	-6.97674	-3.41786	-5.57088	-2.81612	-7.70913
	3.225	-3.15315	-16.8772	-3.6626	-6.97674	-3.41786	-5.57088	-2.37438	-7.70913
	3.23333	-3.15315	-16.8772	-3.6626	-6.97674	-3.41786	-5.57088	-2.81612	-7.70913
	3.24167	-3.15315	-16.8772	-3.6626	-6.97674	-3.41786	-5.57088	-2.81612	-7.70913
	3.25	-3.15315	-16.8772	-4.10655	-6.97674	-3.41786	-5.57088	-2.37438	-7.70913
	3.25833	-3.15315	-16.8772	-3.6626	-6.97674	-3.41786	-5.57088	-2.37438	-7.70913
	3.26667	-3.15315	-16.8772	-3.6626	-6.97674	-2.97685	-5.57088	-2.81612	-7.70913
	3.275	-3.15315	-16.8772	-3.6626	-6.97674	-2.97685	-5.57088	-2.81612	-7.70913
	3.28333	-3.15315	-16.4179	-3.6626	-6.97674	-2.97685	-5.57088	-2.81612	-7.70913
	3.29167	-3.15315	-16.8772	-3.6626	-6.97674	-2.97685	-5.57088	-2.81612	-7.70913
	3.3	-3.15315	-16.8772	-3.6626	-6.97674	-3.41786	-5.57088	-2.81612	-7.70913
	3.30833	-3.15315	-16.8772	-3.6626	-6.97674	-2.97685	-6.01213	-2.81612	-7.70913
	3.31667	-3.15315	-16.8772	-3.6626	-6.97674	-2.97685	-6.01213	-2.37438	-8.14653
	3.325	-3.15315	-16.8772	-3.6626	-6.97674	-2.97685	-5.57088	-2.81612	-7.70913
	3.33333	-3.15315	-16.8772	-3.6626	-6.97674	-3.41786	-5.57088	-2.81612	-8.14653
	3.34167	-3.15315	-16.4179	-3.6626	-6.97674	-3.41786	-5.57088	-2.81612	-8.14653
	3.35	-3.15315	-16.8772	-3.6626	-6.97674	-3.41786	-5.57088	-2.81612	-7.70913
	3.35833	-3.15315	-16.8772	-3.21865	-6.97674	-2.97685	-5.57088	-2.81612	-7.70913
	3.36667	-3.15315	-16.4179	-3.6626	-6.97674	-2.97685	-5.57088	-2.37438	-7.70913
	3.375	-2.7027	-16.4179	-3.6626	-6.97674	-2.97685	-5.57088	-2.81612	-7.70913
	3.38333	-2.7027	-16.4179	-3.6626	-6.97674	-3.41786	-5.57088	-2.81612	-7.70913
	3.39167	-3.15315	-16.8772	-3.6626	-6.97674	-3.41786	-5.57088	-2.37438	-7.70913
	3.4	-3.15315	-16.4179	-3.6626	-6.97674	-2.97685	-5.57088	-2.81612	-7.70913
	3.40833	-3.15315	-16.4179	-3.6626	-6.97674	-2.97685	-5.57088	-2.37438	-7.70913
	3.41667	-2.7027	-16.4179	-3.21865	-6.97674	-3.41786	-5.57088	-2.81612	-7.70913
	3.425	-2.7027	-16.4179	-3.6626	-6.51163	-3.41786	-5.57088	-2.81612	-7.70913
	3.43333	-2.7027	-16.4179	-3.21865	-6.97674	-3.41786	-5.57088	-2.37438	-7.70913
	3.44167	-2.7027	-16.4179	-3.21865	-6.97674	-2.97685	-5.57088	-2.81612	-7.70913
	3.45	-3.15315	-16.4179	-3.6626	-6.97674	-3.41786	-5.57088	-2.37438	-7.70913
	3.45833	-2.7027	-16.4179	-3.21865	-6.97674	-3.41786	-6.01213	-2.81612	-7.70913
	3.46667	-2.7027	-16.4179	-3.21865	-6.97674	-3.41786	-5.57088	-2.81612	-7.70913
	3.475	-2.7027	-16.4179	-3.21865	-6.51163	-2.97685	-5.57088	-2.81612	-7.70913
	3.48333	-2.7027	-16.4179	-3.6626	-6.97674	-2.97685	-5.57088	-2.81612	-7.70913
	3.49167	-2.7027	-16.4179	-3.21865	-6.97674	-2.97685	-5.57088	-2.81612	-7.70913
	3.5	-2.7027	-16.8772	-3.21865	-6.97674	-3.41786	-5.57088	-2.81612	-7.70913
	3.50833	-2.7027	-16.4179	-3.21865	-6.97674	-3.41786	-5.12962	-2.37438	-7.70913
	3.51667	-2.7027	-16.4179	-3.21865	-6.51163	-2.97685	-5.57088	-2.81612	-7.70913
	3.525	-2.7027	-16.4179	-3.21865	-6.51163	-2.97685	-5.57088	-2.81612	-7.70913
	3.53333	-2.7027	-16.4179	-3.21865	-6.97674	-2.97685	-5.57088	-2.37438	-7.70913
	3.54167	-2.7027	-16.4179	-3.21865	-6.97674	-2.97685	-5.57088	-2.81612	-7.70913
	3.55	-2.7027	-16.4179	-3.6626	-6.97674	-2.97685	-5.57088	-2.81612	-7.70913
	3.55833	-2.7027	-16.4179	-3.6626	-6.97674	-2.97685	-5.57088	-2.81612	-7.70913
	3.56667	-2.7027	-16.4179	-3.21865	-6.51163	-2.97685	-5.57088	-2.37438	-7.70913
	3.575	-2.7027	-16.4179	-3.21865	-6.51163	-2.97685	-5.57088	-2.37438	-7.70913
	3.58333	-2.7027	-16.4179	-3.21865	-6.51163	-2.97685	-5.57088	-2.81612	-7.70913
	3.59167	-2.7027	-16.4179	-3.21865	-6.97674	-2.97685	-5.57088	-2.81612	-7.70913
	3.6	-2.7027	-16.4179	-3.21865	-6.97674	-2.97685	-5.57088	-2.37438	-7.70913
	3.60833	-2.7027	-16.4179	-3.21865	-6.51163	-3.41786	-5.57088	-2.37438	-7.70913
	3.61667	-2.7027	-15.9587	-3.21865	-6.51163	-2.97685	-5.57088	-2.81612	-7.70913
	3.625	-2.7027	-16.4179	-3.21865	-6.51163	-3.41786	-5.57088	-2.81612	-7.70913
	3.63333	-2.7027	-16.4179	-3.21865	-6.51163	-2.97685	-5.57088	-2.81612	-7.70913
	3.64167	-2.7027	-16.4179	-3.21865	-6.51163	-2.97685	-5.57088	-2.37438	-7.70913
	3.65	-2.7027	-16.4179	-3.21865	-6.51163	-2.97685	-5.57088	-2.37438	-7.70913
	3.65833	-2.7027	-16.4179	-3.21865	-6.51163	-2.97685	-5.57088	-2.81612	-7.70913
	3.66667	-2.7027	-16.4179	-3.21865	-6.51163	-2.97685	-5.57088	-2.81612	-7.70913
	3.675	-2.7027	-15.9587	-3.21865	-6.51163	-2.97685	-5.57088	-2.81612	-7.70913
	3.68333	-2.7027	-15.9587	-3.21865	-6.51163	-2.97685	-5.57088	-2.81612	-7.70913
	3.69167	-2.7027	-15.9587	-3.21865	-6.51163	-2.97685	-6.01213	-2.81612	-7.70913
	3.7	-2.7027	-16.4179	-3.21865	-6.51163	-2.97685	-6.01213	-2.37438	-8.14653
	3.70833	-2.7027	-15.9587	-3.21865	-6.51163	-2.97685	-5.57088	-2.81612	-7.70913
	3.71667	-2.7027	-15.9587	-3.21865	-6.51163	-2.97685	-5.57088	-2.81612	-7.70913
	3.725	-2.7027	-15.9587	-3.21865	-6.51163	-2.97685	-5.57088	-2.37438	-7.70913
	3.73333	-2.7027	-15.9587	-3.21865	-6.51163	-3.41786	-5.57088	-2.81612	-7.70913
	3.74167	-2.7027	-15.9587	-3.21865	-6.51163	-2.97685	-5.57088	-2.37438	-7.70913
	3.75	-2.7027	-15.9587	-3.21865	-6.51163	-2.97685	-5.57088	-2.37438	-7.70913
	3.75833	-2.7027	-15.9587	-3.21865	-6.51163	-2.97685	-5.57088	-2.37438	-7.70913
	3.76667	-2.7027	-15.9587	-3.21865	-6.51163	-3.41786	-5.57088	-2.37438	-7.70913
	3.775	-2.7027	-15.9587	-3.21865	-6.51163	-2.97685	-5.57088	-2.81612	-7.70913
	3.78333	-2.7027	-15.9587	-3.21865	-6.51163	-2.97685	-5.57088	-2.37438	-7.70913
	3.79167	-2.7027	-15.9587	-3.21865	-6.51163	-2.97685	-5.57088	-2.37438	-7.70913
	3.8	-2.7027	-16.4179	-3.21865	-6.51163	-2.97685	-5.57088	-2.81612	-7.70913
	3.80833	-2.7027	-15.9587	-3.21865	-6.51163	-3.41786	-5.57088	-2.37438	-7.70913
	3.81667	-2.7027	-15.9587	-3.21865	-6.51163	-2.97685	-5.57088	-2.81612	-7.70913
	3.825	-2.7027	-15.9587	-3.21865	-6.04651	-2.97685	-5.57088	-2.37438	-7.70913
	3.83333	-2.7027	-15.9587	-3.21865	-6.51163	-2.97685	-5.57088	-2.37438	-7.70913
	3.84167	-2.7027	-15.9587	-3.21865	-6.51163	-2.97685	-5.57088	-2.37438	-7.70913
	3.85	-2.7027	-15.9587	-3.21865	-6.51163	-2.97685	-5.12962	-2.37438	-7.70913
	3.85833	-2.7027	-15.9587	-3.21865	-6.51163	-2.97685	-5.57088	-2.37438	-7.27173
	3.86667	-2.7027	-15.9587	-3.21865	-6.51163	-2.97685	-5.57088	-2.37438	-7.70913
	3.875	-2.7027	-15.9587	-2.77469	-6.51163	-2.97685	-5.57088	-2.81612	-7.70913
	3.88333	-2.7027	-15.9587	-3.21865	-6.51163	-2.97685	-5.57088	-2.81612	-7.70913
	3.89167	-2.7027	-15.9587	-3.21865	-6.51163	-2.97685	-5.12962	-2.81612	-7.70913
	3.9	-2.7027	-15.9587	-3.21865	-6.51163	-2.97685	-5.57088	-2.81612	-7.70913
	3.90833	-2.7027	-15.4994	-3.21865	-6.51163	-2.97685	-5.57088	-2.37438	-7.70913
	3.91667	-2.7027	-15.4994	-3.21865	-6.51163	-2.97685	-5.57088	-2.81612	-7.70913
	3.925	-2.7027	-15.9587	-3.21865	-6.51163	-2.97685	-5.57088	-2.37438	-7.27173
	3.93333	-2.25225	-15.9587	-3.21865	-6.51163	-2.97685	-5.57088	-2.37438	-7.70913
	3.94167	-2.7027	-15.9587	-3.21865	-6.51163	-2.97685	-5.57088	-2.37438	-7.27173
	3.95	-2.7027	-15.4994	-3.21865	-6.51163	-2.97685	-5.57088	-2.81612	-7.70913
	3.95833	-2.7027	-15.4994	-3.21865	-6.04651	-2.97685	-5.57088	-2.37438	-7.70913
	3.96667	-2.7027	-15.9587	-3.21865	-6.04651	-2.97685	-5.57088	-2.37438	-7.70913
	3.975	-2.7027	-15.9587	-3.21865	-6.51163	-2.97685	-5.57088	-2.37438	-7.70913
	3.98333	-2.7027	-15.4994	-3.21865	-6.04651	-2.97685	-5.57088	-2.37438	-7.70913
	3.99167	-2.7027	-15.9587	-3.21865	-6.04651	-2.97685	-5.57088	-2.37438	-7.70913
	4	-2.7027	-15.4994	-3.21865	-6.04651	-2.97685	-5.57088	-2.81612	-7.70913
	4.00833	-2.7027	-15.4994	-2.77469	-6.51163	-2.97685	-5.57088	-2.37438	-7.70913
	4.01667	-2.25225	-15.4994	-3.21865	-6.04651	-2.97685	-5.57088	-2.81612	-7.70913
	4.025	-2.25225	-15.4994	-3.21865	-6.51163	-2.97685	-5.57088	-2.81612	-7.70913
	4.03333	-2.7027	-15.4994	-2.77469	-6.04651	-2.97685	-5.57088	-2.81612	-7.70913
	4.04167	-2.7027	-15.4994	-3.21865	-6.51163	-2.97685	-5.12962	-2.37438	-7.70913
	4.05	-2.7027	-15.4994	-3.21865	-6.04651	-2.97685	-5.57088	-2.37438	-7.27173
	4.05833	-2.7027	-15.4994	-2.77469	-6.04651	-2.97685	-5.57088	-2.81612	-7.70913
	4.06667	-2.7027	-15.4994	-3.21865	-6.04651	-2.97685	-5.57088	-2.37438	-7.70913
	4.075	-2.7027	-15.4994	-3.21865	-6.51163	-2.97685	-5.12962	-2.37438	-7.70913
	4.08333	-2.7027	-15.4994	-3.21865	-6.04651	-2.97685	-5.57088	-2.81612	-7.70913
	4.09167	-2.25225	-15.4994	-3.21865	-6.51163	-2.97685	-5.57088	-2.37438	-7.70913
	4.1	-2.7027	-15.4994	-3.21865	-6.04651	-2.97685	-5.57088	-2.37438	-7.70913
	4.10833	-2.7027	-15.4994	-2.77469	-6.04651	-2.97685	-5.57088	-2.37438	-7.70913
	4.11667	-2.25225	-15.4994	-3.21865	-6.04651	-2.97685	-5.57088	-2.81612	-7.70913
	4.125	-2.7027	-15.4994	-2.77469	-6.51163	-2.97685	-5.57088	-2.81612	-7.70913
	4.13333	-2.7027	-15.4994	-2.77469	-6.51163	-2.97685	-5.57088	-2.81612	-7.70913
	4.14167	-2.7027	-15.4994	-3.21865	-6.04651	-2.97685	-5.57088	-2.81612	-7.70913
	4.15	-2.7027	-15.4994	-2.77469	-6.04651	-2.97685	-5.57088	-2.81612	-7.70913
	4.15833	-2.7027	-15.4994	-2.77469	-6.04651	-2.97685	-5.57088	-2.81612	-7.70913
	4.16667	-2.7027	-15.4994	-3.21865	-6.51163	-2.53583	-5.57088	-2.81612	-7.70913
	4.175	-2.7027	-15.4994	-3.21865	-6.04651	-2.97685	-5.57088	-2.37438	-7.70913
	4.18333	-2.7027	-15.4994	-3.21865	-6.04651	-2.53583	-5.57088	-2.81612	-7.70913
	4.19167	-2.7027	-15.4994	-3.21865	-6.04651	-2.53583	-5.57088	-2.81612	-7.70913
	4.2	-2.7027	-15.4994	-2.77469	-6.04651	-2.97685	-5.57088	-2.81612	-7.70913
	4.20833	-2.7027	-15.0402	-3.21865	-6.04651	-2.97685	-5.57088	-2.81612	-7.70913
	4.21667	-2.25225	-15.0402	-3.21865	-6.04651	-2.97685	-5.57088	-2.81612	-7.70913
	4.225	-2.7027	-15.0402	-3.21865	-6.04651	-2.97685	-5.57088	-2.81612	-7.70913
	4.23333	-2.7027	-15.4994	-3.21865	-6.04651	-2.97685	-5.12962	-2.37438	-7.70913
	4.24167	-2.7027	-15.4994	-3.21865	-6.04651	-2.97685	-5.57088	-2.81612	-7.70913
	4.25	-2.25225	-15.4994	-3.21865	-6.04651	-2.97685	-5.57088	-2.81612	-7.70913
	4.25833	-2.7027	-15.0402	-2.77469	-6.04651	-2.97685	-5.12962	-2.81612	-7.70913
	4.26667	-2.7027	-15.0402	-2.77469	-6.04651	-2.97685	-5.12962	-2.81612	-7.70913
	4.275	-2.25225	-15.0402	-2.77469	-6.04651	-2.97685	-5.57088	-2.81612	-7.70913
	4.28333	-2.25225	-15.4994	-2.77469	-6.04651	-2.97685	-5.57088	-2.81612	-7.70913
	4.29167	-2.7027	-15.0402	-2.77469	-6.04651	-2.97685	-5.57088	-2.81612	-7.70913
	4.3	-2.7027	-15.0402	-2.77469	-6.04651	-2.53583	-5.57088	-2.81612	-7.70913
	4.30833	-2.7027	-15.0402	-2.77469	-6.04651	-2.97685	-5.57088	-2.81612	-7.70913
	4.31667	-2.25225	-15.0402	-2.77469	-6.04651	-2.97685	-5.57088	-2.81612	-7.70913
	4.325	-2.25225	-15.0402	-3.21865	-6.04651	-2.97685	-5.57088	-2.81612	-7.70913
	4.33333	-2.25225	-15.0402	-3.21865	-6.04651	-2.97685	-5.57088	-2.81612	-7.27173
	4.34167	-2.25225	-15.0402	-3.21865	-6.04651	-2.97685	-5.12962	-2.37438	-7.70913
	4.35	-2.25225	-15.0402	-3.21865	-6.04651	-2.97685	-5.57088	-2.37438	-7.70913
	4.35833	-2.25225	-15.0402	-2.77469	-6.04651	-2.97685	-5.57088	-2.81612	-7.70913
	4.36667	-2.25225	-15.0402	-2.77469	-6.04651	-2.97685	-5.57088	-2.37438	-7.70913
	4.375	-2.7027	-15.0402	-2.77469	-6.04651	-2.97685	-5.57088	-2.37438	-7.70913
	4.38333	-2.7027	-15.0402	-3.21865	-6.04651	-2.97685	-5.57088	-2.37438	-7.27173
	4.39167	-2.7027	-15.0402	-2.77469	-6.04651	-2.97685	-5.57088	-2.81612	-7.27173
	4.4	-2.7027	-15.0402	-3.21865	-6.04651	-2.97685	-5.57088	-2.81612	-7.70913
	4.40833	-2.7027	-15.0402	-2.77469	-6.04651	-2.97685	-5.57088	-2.81612	-7.27173
	4.41667	-2.25225	-15.0402	-2.77469	-6.04651	-2.97685	-5.57088	-2.37438	-7.27173
	4.425	-2.7027	-14.5809	-2.77469	-6.04651	-2.53583	-5.57088	-2.81612	-7.27173
	4.43333	-2.25225	-15.0402	-3.21865	-6.04651	-2.97685	-5.57088	-2.81612	-7.70913
	4.44167	-2.25225	-15.0402	-3.21865	-6.04651	-2.97685	-5.57088	-2.81612	-7.70913
	4.45	-2.25225	-15.0402	-3.21865	-6.04651	-2.97685	-5.57088	-2.81612	-7.70913
	4.45833	-2.25225	-15.0402	-2.77469	-6.04651	-2.97685	-5.57088	-2.81612	-7.27173
	4.46667	-2.25225	-14.5809	-2.77469	-6.04651	-2.97685	-5.57088	-2.81612	-7.70913
	4.475	-2.25225	-15.0402	-2.77469	-6.04651	-2.97685	-5.57088	-2.81612	-7.27173
	4.48333	-2.25225	-15.0402	-3.21865	-6.04651	-2.97685	-5.57088	-2.37438	-7.70913
	4.49167	-2.7027	-15.0402	-3.21865	-6.04651	-2.97685	-5.57088	-2.81612	-7.27173
	4.5	-2.7027	-15.0402	-3.21865	-6.51163	-2.53583	-5.57088	-2.81612	-7.70913
	4.50833	-2.25225	-14.5809	-2.77469	-6.04651	-2.97685	-5.57088	-2.37438	-7.70913
	4.51667	-2.25225	-15.0402	-2.77469	-6.04651	-2.97685	-5.57088	-2.81612	-7.27173
	4.525	-2.25225	-14.5809	-2.77469	-6.04651	-2.97685	-5.12962	-2.37438	-7.27173
	4.53333	-2.25225	-14.5809	-3.21865	-6.04651	-2.53583	-5.57088	-2.81612	-7.70913
	4.54167	-2.25225	-15.0402	-2.77469	-6.04651	-2.53583	-5.57088	-2.81612	-7.27173
	4.55	-2.25225	-15.0402	-2.77469	-6.04651	-2.97685	-5.57088	-2.81612	-7.27173
	4.55833	-2.25225	-14.5809	-3.21865	-6.04651	-2.97685	-5.57088	-2.37438	-7.27173
	4.56667	-2.25225	-14.5809	-2.77469	-6.04651	-2.97685	-5.57088	-2.81612	-7.27173
	4.575	-2.25225	-14.5809	-2.77469	-6.04651	-2.97685	-5.12962	-2.81612	-7.27173
	4.58333	-2.25225	-15.0402	-2.77469	-6.04651	-2.97685	-5.57088	-2.81612	-7.27173
	4.59167	-2.7027	-14.5809	-2.77469	-6.04651	-2.97685	-5.57088	-2.81612	-7.27173
	4.6	-2.7027	-15.0402	-3.21865	-6.04651	-2.97685	-5.57088	-2.81612	-7.70913
	4.60833	-2.7027	-14.5809	-3.21865	-6.04651	-2.97685	-5.57088	-2.81612	-7.70913
	4.61667	-2.7027	-15.0402	-3.21865	-6.04651	-2.53583	-5.57088	-2.37438	-7.70913
	4.625	-2.7027	-14.5809	-3.21865	-6.04651	-2.97685	-5.57088	-2.37438	-7.70913
	4.63333	-2.25225	-14.5809	-3.21865	-6.04651	-2.97685	-5.57088	-2.37438	-7.70913
	4.64167	-2.25225	-15.0402	-2.77469	-6.04651	-2.97685	-5.57088	-2.37438	-7.27173
	4.65	-2.25225	-14.5809	-3.21865	-6.04651	-2.53583	-5.57088	-2.81612	-7.70913
	4.65833	-2.25225	-14.5809	-3.21865	-6.04651	-2.53583	-5.12962	-2.81612	-7.27173
	4.66667	-2.25225	-14.5809	-2.77469	-6.04651	-2.97685	-5.57088	-2.37438	-7.70913
	4.675	-2.25225	-14.5809	-2.77469	-6.04651	-2.97685	-5.57088	-2.81612	-7.70913
	4.68333	-2.7027	-14.5809	-3.21865	-6.04651	-2.53583	-5.57088	-2.81612	-7.27173
	4.69167	-2.7027	-14.5809	-3.21865	-6.04651	-2.97685	-5.57088	-2.37438	-7.27173
	4.7	-2.25225	-14.5809	-2.77469	-6.04651	-2.97685	-5.57088	-2.81612	-7.70913
	4.70833	-2.25225	-14.5809	-3.21865	-6.04651	-2.97685	-5.57088	-2.81612	-7.70913
	4.71667	-2.25225	-14.5809	-3.21865	-6.04651	-2.97685	-5.57088	-2.81612	-7.27173
	4.725	-2.7027	-14.5809	-2.77469	-6.04651	-2.97685	-5.57088	-2.81612	-7.27173
	4.73333	-2.7027	-14.5809	-3.21865	-6.04651	-2.97685	-5.12962	-2.37438	-7.70913
	4.74167	-2.25225	-14.5809	-2.77469	-6.04651	-2.97685	-5.12962	-2.81612	-7.70913
	4.75	-2.25225	-14.5809	-2.77469	-6.04651	-2.53583	-5.12962	-2.81612	-7.70913
	4.75833	-2.25225	-14.5809	-2.77469	-6.04651	-2.53583	-5.57088	-2.81612	-7.70913
	4.76667	-2.25225	-14.5809	-2.77469	-5.5814	-2.97685	-5.57088	-2.81612	-7.27173
	4.775	-2.25225	-14.5809	-2.77469	-6.04651	-2.97685	-5.57088	-2.81612	-7.70913
	4.78333	-2.25225	-14.5809	-2.77469	-6.04651	-2.97685	-5.57088	-2.81612	-7.70913
	4.79167	-2.25225	-14.5809	-2.77469	-6.04651	-2.97685	-5.57088	-2.81612	-7.70913
	4.8	-2.25225	-14.5809	-3.21865	-6.04651	-2.97685	-5.57088	-2.81612	-7.70913
	4.80833	-2.7027	-14.5809	-2.77469	-6.04651	-2.97685	-5.57088	-2.81612	-7.70913
	4.81667	-2.7027	-14.1217	-2.77469	-6.04651	-2.97685	-5.57088	-2.81612	-7.70913
	4.825	-2.7027	-14.1217	-2.77469	-6.04651	-2.97685	-5.57088	-2.81612	-7.70913
	4.83333	-2.25225	-14.1217	-2.77469	-6.04651	-2.97685	-5.57088	-2.81612	-7.70913
	4.84167	-2.7027	-14.5809	-2.77469	-6.04651	-2.97685	-5.57088	-2.37438	-7.70913
	4.85	-2.7027	-14.5809	-2.77469	-6.04651	-2.53583	-5.57088	-2.81612	-7.27173
	4.85833	-2.25225	-14.1217	-2.77469	-6.04651	-2.97685	-5.57088	-2.81612	-7.27173
	4.86667	-2.25225	-14.1217	-2.77469	-6.04651	-2.97685	-5.57088	-2.81612	-7.70913
	4.875	-2.7027	-14.1217	-2.77469	-5.5814	-2.53583	-5.57088	-2.81612	-7.70913
	4.88333	-2.7027	-14.1217	-2.77469	-6.04651	-2.53583	-5.57088	-2.81612	-7.70913
	4.89167	-2.7027	-14.1217	-2.77469	-6.04651	-2.53583	-5.57088	-2.81612	-7.70913
	4.9	-2.7027	-14.1217	-2.77469	-6.04651	-2.97685	-5.57088	-2.81612	-7.70913
	4.90833	-2.7027	-14.5809	-2.77469	-6.04651	-2.97685	-5.57088	-2.81612	-7.27173
	4.91667	-2.7027	-14.1217	-2.77469	-6.04651	-2.97685	-5.57088	-2.81612	-7.27173
	4.925	-2.7027	-14.1217	-3.21865	-6.04651	-2.97685	-5.57088	-2.81612	-7.27173
	4.93333	-2.7027	-14.1217	-2.77469	-6.04651	-2.97685	-5.57088	-2.81612	-7.27173
	4.94167	-2.7027	-14.1217	-2.77469	-6.04651	-2.97685	-5.57088	-2.81612	-7.70913
	4.95	-2.25225	-14.1217	-3.21865	-6.04651	-2.97685	-5.57088	-2.81612	-7.70913
	4.95833	-2.7027	-14.1217	-2.77469	-6.04651	-2.97685	-5.57088	-2.37438	-7.70913
	4.96667	-2.7027	-14.1217	-2.77469	-6.04651	-2.97685	-5.57088	-2.81612	-7.70913
	4.975	-2.25225	-14.1217	-3.21865	-6.04651	-2.97685	-5.57088	-2.81612	-7.27173
	4.98333	-2.25225	-14.1217	-2.77469	-6.04651	-2.97685	-5.57088	-2.81612	-7.70913
	4.99167	-2.25225	-14.1217	-2.77469	-6.04651	-2.97685	-5.57088	-2.37438	-7.27173
	5	-2.25225	-14.1217	-2.77469	-6.04651	-2.97685	-5.57088	-2.37438	-7.70913
	5.00833	-2.7027	-14.1217	-2.77469	-5.5814	-2.97685	-5.57088	-2.37438	-7.27173
	5.01667	-2.7027	-14.1217	-2.77469	-6.04651	-2.97685	-5.57088	-2.37438	-7.27173
	5.025	-2.25225	-14.1217	-2.77469	-6.04651	-2.97685	-5.57088	-2.37438	-7.70913
	5.03333	-2.25225	-14.1217	-2.77469	-6.04651	-2.53583	-5.57088	-2.81612	-7.70913
	5.04167	-2.25225	-14.1217	-3.21865	-5.5814	-2.97685	-5.57088	-2.81612	-7.27173
	5.05	-2.25225	-14.1217	-2.77469	-5.5814	-2.97685	-5.12962	-2.81612	-7.27173
	5.05833	-2.7027	-14.1217	-2.77469	-5.5814	-2.97685	-5.57088	-2.81612	-7.27173
	5.06667	-2.25225	-14.1217	-2.77469	-6.04651	-2.97685	-5.12962	-2.81612	-7.70913
	5.075	-2.7027	-14.1217	-2.77469	-6.04651	-2.97685	-5.57088	-2.81612	-7.27173
	5.08333	-2.7027	-14.1217	-3.21865	-5.5814	-2.97685	-5.12962	-2.37438	-7.70913
	5.09167	-2.25225	-14.1217	-3.21865	-5.5814	-2.97685	-5.57088	-2.81612	-7.70913
	5.1	-2.25225	-14.1217	-2.77469	-6.04651	-2.97685	-5.57088	-2.81612	-7.27173
	5.10833	-2.25225	-14.1217	-2.77469	-6.04651	-2.97685	-5.57088	-2.81612	-7.27173
	5.11667	-2.7027	-14.1217	-2.77469	-5.5814	-2.97685	-5.57088	-2.81612	-7.70913
	5.125	-2.25225	-13.6625	-3.21865	-6.04651	-2.97685	-5.57088	-2.81612	-7.27173
	5.13333	-2.25225	-14.1217	-3.21865	-6.04651	-2.97685	-5.57088	-2.81612	-7.70913
	5.14167	-2.25225	-14.1217	-2.77469	-5.5814	-2.97685	-5.57088	-2.81612	-7.27173
	5.15	-2.25225	-13.6625	-3.21865	-6.04651	-2.97685	-5.57088	-2.81612	-7.27173
	5.15833	-2.25225	-14.1217	-3.21865	-6.04651	-2.97685	-5.57088	-2.37438	-7.70913
	5.16667	-2.25225	-14.1217	-2.77469	-6.04651	-2.97685	-5.57088	-2.81612	-7.27173
	5.175	-2.25225	-14.1217	-3.21865	-6.04651	-2.97685	-5.57088	-2.81612	-7.27173
	5.18333	-2.25225	-14.1217	-3.21865	-6.04651	-2.97685	-5.57088	-2.81612	-7.27173
	5.19167	-2.25225	-14.1217	-2.77469	-5.5814	-2.97685	-6.01213	-2.81612	-7.70913
	5.2	-2.25225	-14.1217	-2.77469	-5.5814	-2.97685	-5.57088	-2.81612	-7.70913
	5.20833	-2.7027	-14.1217	-2.77469	-6.04651	-2.53583	-5.57088	-2.81612	-7.70913
	5.21667	-2.25225	-14.1217	-2.77469	-5.5814	-2.53583	-5.57088	-2.81612	-7.27173
	5.225	-2.25225	-14.1217	-3.21865	-6.04651	-2.53583	-5.57088	-2.81612	-7.27173
	5.23333	-2.25225	-13.6625	-3.21865	-5.5814	-2.97685	-5.57088	-2.81612	-7.27173
	5.24167	-2.25225	-14.1217	-2.77469	-5.5814	-2.97685	-5.57088	-2.81612	-7.27173
	5.25	-2.25225	-14.1217	-2.77469	-6.04651	-2.97685	-5.57088	-2.81612	-7.27173
	5.25833	-2.25225	-14.1217	-2.77469	-6.04651	-2.53583	-5.57088	-2.81612	-7.70913
	5.26667	-2.25225	-14.1217	-2.33074	-5.5814	-2.53583	-5.57088	-2.81612	-7.70913
	5.275	-2.25225	-13.6625	-2.77469	-5.5814	-2.97685	-5.57088	-2.81612	-7.27173
	5.28333	-2.25225	-14.1217	-2.77469	-5.5814	-3.41786	-5.57088	-2.81612	-7.27173
	5.29167	-2.7027	-14.1217	-2.77469	-5.5814	-3.41786	-5.57088	-2.81612	-7.27173
	5.3	-2.7027	-14.1217	-2.77469	-6.04651	-3.41786	-6.01213	-2.81612	-7.27173
	5.30833	-2.7027	-14.1217	-2.77469	-5.5814	-2.97685	-5.57088	-2.81612	-7.70913
	5.31667	-2.7027	-14.1217	-2.77469	-6.04651	-2.97685	-5.57088	-2.81612	-7.70913
	5.325	-2.25225	-14.1217	-2.77469	-6.04651	-2.97685	-5.57088	-2.81612	-7.27173
	5.33333	-2.25225	-14.1217	-2.77469	-5.5814	-2.97685	-5.57088	-2.81612	-7.70913
	5.34167	-2.25225	-13.6625	-3.21865	-5.5814	-2.97685	-5.57088	-2.37438	-7.27173
	5.35	-2.25225	-14.1217	-2.77469	-5.5814	-2.97685	-5.57088	-2.81612	-7.70913
	5.35833	-2.7027	-13.6625	-2.77469	-5.5814	-2.97685	-5.57088	-2.81612	-7.70913
	5.36667	-2.25225	-13.6625	-2.77469	-6.04651	-2.97685	-5.57088	-2.81612	-7.27173
	5.375	-2.7027	-13.6625	-2.77469	-5.5814	-2.97685	-5.57088	-2.81612	-7.70913
	5.38333	-2.7027	-13.6625	-2.77469	-6.04651	-2.53583	-5.57088	-2.81612	-7.70913
	5.39167	-2.25225	-13.6625	-3.21865	-6.04651	-2.97685	-5.57088	-2.81612	-7.27173
	5.4	-2.25225	-13.6625	-2.77469	-5.5814	-2.97685	-5.57088	-2.81612	-7.27173
	5.40833	-2.25225	-14.1217	-3.21865	-5.5814	-2.97685	-5.57088	-2.81612	-7.70913
	5.41667	-2.25225	-13.6625	-2.77469	-5.5814	-2.97685	-5.57088	-2.37438	-7.70913
	5.425	-2.7027	-13.6625	-2.77469	-5.5814	-2.97685	-5.57088	-2.81612	-7.70913
	5.43333	-2.25225	-13.6625	-2.77469	-5.5814	-2.97685	-5.57088	-2.81612	-7.27173
	5.44167	-2.25225	-14.1217	-2.77469	-6.04651	-2.97685	-5.57088	-2.81612	-7.27173
	5.45	-2.7027	-14.1217	-3.21865	-5.5814	-2.53583	-5.57088	-2.81612	-7.27173
	5.45833	-2.7027	-13.6625	-2.77469	-5.5814	-2.97685	-5.57088	-2.81612	-7.27173
	5.46667	-2.7027	-13.6625	-3.21865	-6.04651	-2.97685	-5.57088	-2.81612	-7.27173
	5.475	-2.7027	-13.6625	-3.21865	-6.04651	-2.97685	-5.57088	-2.81612	-7.70913
	5.48333	-2.7027	-13.6625	-3.21865	-6.04651	-2.97685	-5.57088	-2.81612	-7.27173
	5.49167	-2.7027	-13.6625	-3.21865	-6.04651	-2.97685	-5.57088	-2.81612	-7.27173
	5.5	-2.7027	-13.6625	-3.21865	-6.04651	-2.97685	-5.57088	-2.81612	-7.27173
	5.50833	-2.7027	-14.1217	-2.77469	-6.04651	-2.97685	-5.57088	-2.81612	-7.27173
	5.51667	-2.7027	-13.6625	-2.77469	-5.5814	-2.97685	-5.57088	-2.37438	-7.27173
	5.525	-2.25225	-13.6625	-3.21865	-6.04651	-2.97685	-5.57088	-2.81612	-7.70913
	5.53333	-2.25225	-13.6625	-3.21865	-5.5814	-2.97685	-5.57088	-2.81612	-7.27173
	5.54167	-2.25225	-13.6625	-2.77469	-5.5814	-2.97685	-5.57088	-2.37438	-7.70913
	5.55	-2.7027	-13.6625	-2.77469	-5.5814	-2.97685	-5.57088	-2.81612	-7.70913
	5.55833	-2.7027	-13.6625	-2.77469	-5.5814	-2.97685	-5.57088	-2.81612	-7.27173
	5.56667	-2.7027	-13.6625	-2.77469	-5.5814	-2.97685	-5.57088	-2.81612	-7.27173
	5.575	-2.7027	-13.6625	-3.21865	-5.5814	-2.97685	-5.57088	-3.25787	-7.27173
	5.58333	-2.7027	-13.6625	-3.21865	-5.5814	-2.53583	-5.57088	-2.81612	-7.27173
	5.59167	-2.7027	-13.6625	-2.77469	-6.04651	-2.97685	-5.57088	-2.81612	-7.27173
	5.6	-2.7027	-13.6625	-2.77469	-6.04651	-2.97685	-5.57088	-2.81612	-7.70913
	5.60833	-2.7027	-13.6625	-3.21865	-5.5814	-2.97685	-5.12962	-2.81612	-7.27173
	5.61667	-2.7027	-13.6625	-3.21865	-5.5814	-2.97685	-5.57088	-2.81612	-7.27173
	5.625	-2.25225	-14.1217	-3.21865	-5.5814	-2.97685	-5.57088	-2.81612	-7.70913
	5.63333	-2.25225	-13.6625	-3.21865	-5.5814	-3.41786	-5.12962	-2.81612	-7.27173
	5.64167	-2.25225	-13.6625	-2.77469	-5.5814	-2.97685	-5.57088	-2.81612	-7.27173
	5.65	-2.25225	-13.6625	-3.21865	-5.5814	-2.97685	-5.57088	-2.81612	-7.27173
	5.65833	-2.25225	-14.1217	-3.21865	-5.5814	-2.97685	-5.12962	-2.81612	-7.27173
	5.66667	-2.7027	-13.6625	-3.21865	-6.04651	-2.53583	-5.57088	-2.81612	-7.27173
	5.675	-2.25225	-13.6625	-3.21865	-5.5814	-2.97685	-5.12962	-2.81612	-7.27173
	5.68333	-2.7027	-13.6625	-3.21865	-5.5814	-2.97685	-5.57088	-2.81612	-7.27173
	5.69167	-2.7027	-13.6625	-3.21865	-6.04651	-2.97685	-5.57088	-2.81612	-7.27173
	5.7	-2.7027	-13.6625	-2.77469	-5.5814	-2.97685	-5.57088	-2.81612	-7.27173
	5.70833	-2.25225	-13.6625	-3.21865	-5.5814	-2.97685	-5.57088	-2.81612	-7.70913
	5.71667	-2.25225	-13.6625	-2.77469	-5.5814	-3.41786	-5.57088	-2.81612	-7.27173
	5.725	-2.25225	-13.6625	-2.77469	-5.5814	-2.97685	-5.57088	-2.81612	-7.27173
	5.73333	-2.7027	-13.6625	-2.77469	-5.5814	-2.97685	-5.57088	-2.81612	-7.27173
	5.74167	-2.7027	-13.6625	-2.77469	-5.5814	-2.97685	-5.57088	-2.81612	-7.27173
	5.75	-2.7027	-13.6625	-3.21865	-5.5814	-2.97685	-5.57088	-2.81612	-7.27173
	5.75833	-2.7027	-13.6625	-2.77469	-5.5814	-2.97685	-5.57088	-2.81612	-7.27173
	5.76667	-2.25225	-13.6625	-3.21865	-5.5814	-2.97685	-5.57088	-2.81612	-7.27173
	5.775	-2.25225	-13.6625	-3.21865	-5.5814	-2.97685	-5.57088	-2.81612	-7.27173
	5.78333	-2.25225	-13.6625	-3.21865	-5.5814	-2.97685	-5.57088	-2.81612	-7.27173
	5.79167	-2.25225	-13.6625	-2.77469	-5.5814	-2.97685	-5.57088	-2.81612	-7.27173
	5.8	-2.25225	-13.6625	-2.77469	-5.5814	-2.97685	-5.57088	-2.81612	-7.27173
	5.80833	-2.25225	-13.6625	-3.21865	-5.5814	-2.97685	-5.57088	-2.81612	-7.27173
	5.81667	-2.7027	-13.6625	-3.21865	-5.5814	-2.97685	-5.57088	-2.81612	-7.27173
	5.825	-2.7027	-13.6625	-3.21865	-5.5814	-2.97685	-5.57088	-2.81612	-7.27173
	5.83333	-2.25225	-13.6625	-3.21865	-5.5814	-2.97685	-5.57088	-2.81612	-7.27173
	5.84167	-2.25225	-13.6625	-2.77469	-5.5814	-2.97685	-5.12962	-3.25787	-7.27173
	5.85	-2.25225	-13.2032	-2.77469	-6.04651	-2.97685	-5.57088	-3.25787	-7.70913
	5.85833	-2.25225	-13.2032	-3.21865	-5.5814	-2.97685	-5.57088	-3.25787	-7.27173
	5.86667	-2.7027	-13.6625	-2.77469	-5.5814	-2.97685	-5.57088	-3.25787	-7.27173
	5.875	-2.7027	-13.6625	-3.21865	-5.5814	-2.97685	-5.57088	-3.25787	-7.27173
	5.88333	-2.7027	-13.6625	-3.21865	-5.5814	-2.97685	-5.57088	-2.81612	-7.27173
	5.89167	-2.7027	-13.2032	-3.21865	-5.5814	-2.97685	-5.12962	-2.81612	-7.27173
	5.9	-2.25225	-13.6625	-3.21865	-6.04651	-3.41786	-5.57088	-2.81612	-7.27173
	5.90833	-2.25225	-13.6625	-3.21865	-5.5814	-2.97685	-5.57088	-2.81612	-7.27173
	5.91667	-2.25225	-13.6625	-3.21865	-5.5814	-2.97685	-5.57088	-2.81612	-7.27173
	5.925	-2.7027	-13.6625	-3.21865	-5.5814	-2.97685	-5.57088	-2.81612	-7.27173
	5.93333	-2.7027	-13.6625	-3.21865	-5.5814	-2.97685	-5.12962	-3.25787	-7.27173
	5.94167	-2.25225	-13.2032	-3.21865	-5.5814	-2.97685	-5.57088	-2.81612	-7.27173
	5.95	-2.7027	-13.2032	-2.77469	-5.5814	-2.97685	-5.57088	-2.81612	-7.27173
	5.95833	-2.7027	-13.6625	-3.21865	-6.04651	-2.97685	-5.12962	-2.81612	-7.27173
	5.96667	-2.7027	-13.6625	-3.21865	-6.04651	-2.97685	-5.57088	-2.81612	-6.83434
	5.975	-2.7027	-13.2032	-2.77469	-5.5814	-2.97685	-5.57088	-2.81612	-7.27173
	5.98333	-2.7027	-13.2032	-2.77469	-5.5814	-2.97685	-5.12962	-2.81612	-7.27173
	5.99167	-2.7027	-13.6625	-3.21865	-5.5814	-2.97685	-5.57088	-2.81612	-7.70913
	6	-2.7027	-13.6625	-3.21865	-5.5814	-3.41786	-5.57088	-2.81612	-7.70913
	6.00833	-2.7027	-13.2032	-3.21865	-5.5814	-3.41786	-5.57088	-2.81612	-7.70913
	6.01667	-2.7027	-13.2032	-3.21865	-5.5814	-2.97685	-5.57088	-3.25787	-7.27173
	6.025	-2.7027	-13.2032	-3.21865	-5.5814	-2.97685	-5.57088	-2.81612	-7.27173
	6.03333	-2.7027	-13.2032	-3.21865	-5.5814	-3.41786	-5.57088	-2.81612	-7.27173
	6.04167	-2.7027	-13.2032	-3.21865	-5.5814	-2.97685	-5.57088	-2.81612	-7.27173
	6.05	-2.7027	-13.2032	-3.21865	-6.04651	-2.97685	-5.57088	-2.81612	-7.70913
	6.05833	-2.7027	-13.2032	-2.77469	-5.5814	-2.97685	-5.57088	-2.81612	-7.27173
	6.06667	-2.7027	-13.2032	-2.77469	-5.5814	-2.97685	-5.57088	-2.81612	-7.27173
	6.075	-2.7027	-13.2032	-2.77469	-5.5814	-2.97685	-5.57088	-3.25787	-7.27173
	6.08333	-2.7027	-13.6625	-2.77469	-5.5814	-2.97685	-5.12962	-3.25787	-7.27173
	6.09167	-2.7027	-13.2032	-3.21865	-5.5814	-2.97685	-5.57088	-2.81612	-7.27173
	6.1	-2.7027	-13.2032	-3.21865	-5.5814	-2.97685	-5.57088	-2.81612	-7.27173
	6.10833	-2.7027	-13.2032	-2.77469	-6.04651	-2.97685	-5.57088	-2.81612	-7.27173
	6.11667	-2.7027	-13.6625	-2.77469	-6.04651	-2.97685	-5.57088	-2.81612	-7.27173
	6.125	-2.7027	-13.2032	-2.77469	-5.5814	-3.41786	-5.12962	-2.81612	-7.27173
	6.13333	-2.7027	-13.2032	-3.21865	-5.5814	-2.97685	-5.57088	-2.81612	-7.27173
	6.14167	-2.7027	-13.2032	-3.21865	-5.5814	-2.97685	-5.57088	-3.25787	-7.27173
	6.15	-2.7027	-13.2032	-3.21865	-5.5814	-2.97685	-5.57088	-3.25787	-7.27173
	6.15833	-2.7027	-13.2032	-3.21865	-5.5814	-2.97685	-5.57088	-2.81612	-7.27173
	6.16667	-2.7027	-13.2032	-2.77469	-5.5814	-2.97685	-5.57088	-2.81612	-7.27173
	6.175	-2.7027	-13.2032	-3.21865	-5.5814	-2.97685	-5.57088	-2.81612	-7.27173
	6.18333	-2.7027	-13.6625	-3.21865	-5.5814	-2.97685	-5.57088	-2.81612	-7.70913
	6.19167	-2.7027	-13.2032	-3.21865	-5.5814	-2.97685	-5.57088	-2.81612	-7.70913
	6.2	-2.7027	-13.2032	-2.77469	-5.5814	-2.97685	-5.12962	-2.81612	-7.27173
	6.20833	-2.25225	-13.2032	-3.21865	-5.5814	-2.97685	-5.57088	-2.81612	-7.27173
	6.21667	-2.25225	-13.6625	-3.21865	-5.5814	-2.97685	-5.12962	-2.81612	-7.27173
	6.225	-2.25225	-13.2032	-3.21865	-5.5814	-2.97685	-5.57088	-2.81612	-7.27173
	6.23333	-2.7027	-13.2032	-2.77469	-5.5814	-3.41786	-5.12962	-2.81612	-7.27173
	6.24167	-2.7027	-13.2032	-2.77469	-5.5814	-2.97685	-5.57088	-2.81612	-7.27173
	6.25	-2.7027	-13.2032	-2.77469	-5.5814	-3.41786	-5.57088	-3.25787	-7.70913
	6.25833	-2.7027	-13.2032	-3.21865	-5.5814	-2.97685	-5.57088	-2.81612	-7.27173
	6.26667	-2.7027	-13.2032	-2.77469	-5.5814	-2.97685	-5.12962	-3.25787	-7.27173
	6.275	-2.7027	-13.2032	-3.21865	-5.5814	-2.97685	-5.57088	-2.81612	-7.70913
	6.28333	-2.7027	-13.2032	-3.21865	-5.5814	-2.97685	-5.57088	-2.81612	-7.70913
	6.29167	-2.25225	-13.2032	-3.21865	-5.5814	-2.97685	-5.12962	-2.81612	-7.27173
	6.3	-2.7027	-13.2032	-3.21865	-5.5814	-2.97685	-5.57088	-2.81612	-7.27173
	6.30833	-2.7027	-13.2032	-3.21865	-5.5814	-2.97685	-5.57088	-2.81612	-7.70913
	6.31667	-2.25225	-13.2032	-3.21865	-5.5814	-3.41786	-5.57088	-2.81612	-7.27173
	6.325	-2.7027	-13.2032	-2.77469	-5.5814	-2.97685	-5.12962	-2.81612	-7.27173
	6.33333	-2.7027	-13.2032	-2.77469	-5.5814	-2.97685	-5.57088	-2.81612	-7.27173
	6.34167	-2.7027	-13.2032	-2.77469	-5.5814	-3.41786	-5.12962	-3.25787	-7.27173
	6.35	-2.7027	-13.2032	-3.21865	-5.5814	-2.97685	-5.57088	-2.81612	-7.27173
	6.35833	-2.7027	-13.2032	-2.77469	-5.5814	-3.41786	-5.57088	-2.81612	-7.27173
	6.36667	-2.7027	-13.2032	-3.21865	-5.5814	-2.97685	-5.57088	-2.81612	-7.27173
	6.375	-2.7027	-13.2032	-3.21865	-5.5814	-2.97685	-5.12962	-2.81612	-7.27173
	6.38333	-2.7027	-13.2032	-3.21865	-5.5814	-2.97685	-5.57088	-2.81612	-7.70913
	6.39167	-2.7027	-13.2032	-3.21865	-5.5814	-2.97685	-5.57088	-2.81612	-7.27173
	6.4	-2.7027	-13.2032	-3.21865	-5.5814	-2.97685	-5.57088	-2.81612	-7.27173
	6.40833	-2.7027	-13.2032	-3.21865	-5.5814	-2.97685	-5.57088	-2.81612	-7.27173
	6.41667	-2.7027	-13.2032	-3.21865	-5.5814	-2.97685	-5.57088	-3.25787	-7.27173
	6.425	-2.7027	-13.2032	-2.77469	-5.5814	-2.97685	-5.57088	-2.81612	-7.27173
	6.43333	-2.7027	-13.2032	-2.77469	-5.5814	-3.41786	-5.57088	-3.25787	-7.27173
	6.44167	-2.7027	-13.2032	-3.21865	-5.5814	-3.41786	-5.57088	-2.81612	-7.27173
	6.45	-2.7027	-13.2032	-3.21865	-5.5814	-2.97685	-5.57088	-2.81612	-7.70913
	6.45833	-2.7027	-13.2032	-3.21865	-5.5814	-2.97685	-5.57088	-2.81612	-7.70913
	6.46667	-2.7027	-13.2032	-3.21865	-5.5814	-3.41786	-5.57088	-2.81612	-7.27173
	6.475	-2.7027	-13.2032	-3.21865	-5.5814	-3.41786	-5.57088	-2.81612	-7.27173
	6.48333	-2.7027	-13.2032	-3.21865	-5.5814	-2.97685	-5.57088	-2.81612	-7.27173
	6.49167	-2.7027	-13.2032	-2.77469	-5.5814	-2.97685	-5.57088	-2.81612	-7.27173
	6.5	-2.7027	-13.2032	-2.77469	-5.5814	-3.41786	-5.57088	-2.81612	-7.27173
	6.50833	-2.7027	-12.744	-3.21865	-5.5814	-3.41786	-5.57088	-2.81612	-7.27173
	6.51667	-2.7027	-13.2032	-3.21865	-5.5814	-3.41786	-5.12962	-2.81612	-7.27173
	6.525	-2.7027	-13.2032	-3.21865	-5.5814	-3.41786	-5.57088	-3.25787	-7.27173
	6.53333	-2.7027	-13.2032	-3.21865	-5.5814	-2.97685	-5.57088	-2.81612	-7.70913
	6.54167	-2.7027	-13.2032	-3.21865	-5.5814	-2.97685	-5.57088	-2.81612	-7.27173
	6.55	-2.7027	-13.2032	-3.21865	-5.5814	-3.41786	-5.57088	-2.81612	-7.27173
	6.55833	-2.7027	-13.2032	-3.21865	-5.5814	-3.41786	-5.57088	-2.81612	-7.27173
	6.56667	-2.7027	-13.2032	-3.21865	-5.5814	-2.97685	-5.57088	-3.25787	-7.70913
	6.575	-2.7027	-13.6625	-3.21865	-5.5814	-2.97685	-5.57088	-2.81612	-7.27173
	6.58333	-2.7027	-13.2032	-3.21865	-5.5814	-2.97685	-5.57088	-2.81612	-7.27173
	6.59167	-2.25225	-13.2032	-3.21865	-5.5814	-2.97685	-5.57088	-2.81612	-7.27173
	6.6	-2.7027	-13.2032	-3.21865	-5.5814	-2.97685	-5.57088	-2.81612	-7.27173
	6.60833	-2.7027	-13.2032	-3.21865	-5.5814	-2.97685	-5.57088	-3.25787	-7.70913
	6.61667	-2.7027	-12.744	-2.77469	-5.5814	-2.97685	-5.57088	-3.25787	-7.70913
	6.625	-2.7027	-13.2032	-3.21865	-5.11628	-2.97685	-5.12962	-2.81612	-7.27173
	6.63333	-2.7027	-13.2032	-3.21865	-5.5814	-2.97685	-5.57088	-3.25787	-7.27173
	6.64167	-2.7027	-13.2032	-3.21865	-5.5814	-3.41786	-5.57088	-2.81612	-7.27173
	6.65	-2.7027	-13.2032	-3.21865	-5.5814	-3.41786	-5.57088	-2.81612	-7.27173
	6.65833	-2.25225	-13.2032	-3.21865	-5.5814	-3.41786	-5.12962	-2.81612	-7.27173
	6.66667	-2.7027	-12.744	-3.21865	-5.5814	-2.97685	-5.57088	-2.81612	-7.27173
	6.675	-2.7027	-13.2032	-3.21865	-5.11628	-3.41786	-5.57088	-3.25787	-7.27173
	6.68333	-2.7027	-13.2032	-3.21865	-5.5814	-2.97685	-5.57088	-3.25787	-7.27173
	6.69167	-2.7027	-13.2032	-3.21865	-5.5814	-3.41786	-5.57088	-2.81612	-7.27173
	6.7	-2.7027	-13.6625	-3.21865	-5.5814	-2.97685	-5.57088	-2.81612	-7.27173
	6.70833	-2.7027	-13.2032	-3.21865	-5.5814	-2.97685	-5.12962	-2.81612	-7.27173
	6.71667	-2.7027	-12.744	-3.21865	-5.5814	-2.97685	-5.57088	-2.81612	-7.27173
	6.725	-2.7027	-13.2032	-3.21865	-5.5814	-3.41786	-5.12962	-2.81612	-7.27173
	6.73333	-2.7027	-13.2032	-3.21865	-5.5814	-2.97685	-5.12962	-3.25787	-7.27173
	6.74167	-2.7027	-13.2032	-3.21865	-5.5814	-3.41786	-5.57088	-3.25787	-7.27173
	6.75	-2.7027	-13.2032	-3.21865	-5.5814	-2.97685	-5.57088	-3.25787	-7.27173
	6.75833	-2.7027	-13.2032	-3.21865	-5.5814	-2.97685	-5.57088	-3.25787	-7.27173
	6.76667	-2.7027	-13.2032	-3.21865	-5.5814	-3.41786	-5.12962	-3.25787	-7.27173
	6.775	-2.7027	-13.2032	-3.21865	-5.11628	-2.97685	-5.12962	-2.81612	-7.27173
	6.78333	-2.7027	-13.2032	-3.21865	-5.11628	-2.97685	-5.57088	-2.81612	-7.70913
	6.79167	-2.7027	-13.2032	-3.21865	-5.11628	-2.97685	-5.57088	-2.81612	-7.27173
	6.8	-2.7027	-12.744	-3.21865	-5.5814	-2.97685	-5.57088	-3.25787	-7.70913
	6.80833	-2.7027	-12.744	-3.21865	-5.11628	-2.97685	-5.57088	-3.25787	-7.27173
	6.81667	-2.7027	-13.2032	-3.21865	-5.11628	-2.97685	-5.57088	-3.25787	-7.27173
	6.825	-2.7027	-13.2032	-3.21865	-5.5814	-3.41786	-5.57088	-3.25787	-7.27173
	6.83333	-2.7027	-13.2032	-3.21865	-5.5814	-3.41786	-5.57088	-2.81612	-7.27173
	6.84167	-2.7027	-13.2032	-3.21865	-5.5814	-3.41786	-5.57088	-3.25787	-7.27173
	6.85	-2.7027	-13.2032	-3.21865	-5.5814	-2.97685	-5.57088	-3.25787	-7.27173
	6.85833	-2.7027	-12.744	-3.21865	-5.5814	-2.97685	-5.12962	-3.25787	-7.27173
	6.86667	-2.7027	-12.744	-3.21865	-5.5814	-2.97685	-5.57088	-3.25787	-7.27173
	6.875	-2.7027	-13.2032	-3.21865	-5.5814	-2.97685	-5.57088	-3.25787	-7.27173
	6.88333	-2.7027	-13.2032	-3.21865	-5.11628	-2.97685	-5.57088	-2.81612	-7.27173
	6.89167	-2.7027	-13.2032	-3.21865	-5.11628	-2.53583	-5.57088	-3.25787	-7.27173
	6.9	-2.7027	-13.2032	-3.6626	-5.11628	-2.97685	-5.12962	-3.25787	-7.27173
	6.90833	-2.7027	-13.2032	-3.21865	-5.5814	-2.97685	-5.57088	-2.81612	-7.27173
	6.91667	-2.7027	-13.2032	-3.21865	-5.11628	-2.97685	-5.57088	-2.81612	-7.27173
	6.925	-2.7027	-13.2032	-3.21865	-5.11628	-2.97685	-5.57088	-2.81612	-7.27173
	6.93333	-2.7027	-12.744	-3.21865	-5.5814	-2.97685	-5.12962	-2.81612	-7.27173
	6.94167	-2.7027	-12.744	-3.21865	-5.5814	-3.41786	-5.57088	-3.25787	-7.27173
	6.95	-2.7027	-13.2032	-3.21865	-5.11628	-3.41786	-5.57088	-2.81612	-7.27173
	6.95833	-2.7027	-13.2032	-3.6626	-5.5814	-2.97685	-5.12962	-2.81612	-7.27173
	6.96667	-2.7027	-13.2032	-3.21865	-5.5814	-2.97685	-5.57088	-2.81612	-7.27173
	6.975	-2.7027	-13.2032	-3.21865	-5.11628	-3.41786	-5.57088	-3.25787	-7.70913
	6.98333	-2.7027	-13.2032	-3.21865	-5.5814	-3.41786	-5.12962	-2.81612	-7.27173
	6.99167	-2.7027	-13.2032	-3.21865	-6.04651	-2.97685	-5.57088	-3.25787	-7.27173
	7	-2.7027	-13.2032	-3.21865	-5.11628	-3.41786	-5.57088	-3.25787	-7.27173
	7.00833	-2.7027	-13.2032	-3.21865	-5.5814	-3.41786	-5.57088	-2.81612	-7.27173
	7.01667	-3.15315	-13.2032	-3.21865	-5.5814	-2.97685	-5.57088	-3.25787	-7.27173
	7.025	-2.7027	-12.744	-3.21865	-5.11628	-2.97685	-5.12962	-2.81612	-7.27173
	7.03333	-2.7027	-13.2032	-3.21865	-5.11628	-2.97685	-5.57088	-3.25787	-7.27173
	7.04167	-2.7027	-12.744	-3.21865	-5.11628	-2.97685	-5.57088	-3.25787	-7.27173
	7.05	-2.7027	-12.744	-3.21865	-5.5814	-3.41786	-5.12962	-3.25787	-7.27173
	7.05833	-2.7027	-12.744	-3.21865	-5.11628	-3.41786	-5.12962	-2.81612	-7.27173
	7.06667	-2.7027	-12.744	-3.21865	-5.5814	-2.97685	-5.57088	-3.25787	-6.83434
	7.075	-2.7027	-12.744	-3.21865	-5.5814	-3.41786	-5.57088	-3.25787	-7.27173
	7.08333	-2.7027	-12.744	-3.21865	-5.5814	-2.97685	-5.57088	-3.25787	-7.27173
	7.09167	-2.7027	-12.744	-3.21865	-5.5814	-2.97685	-5.57088	-2.81612	-7.27173
	7.1	-2.7027	-12.744	-3.21865	-5.5814	-3.41786	-5.57088	-3.25787	-7.27173
	7.10833	-2.7027	-12.744	-3.21865	-5.5814	-3.41786	-5.57088	-3.25787	-7.27173
	7.11667	-2.7027	-13.2032	-3.21865	-5.5814	-2.97685	-5.57088	-3.25787	-7.27173
	7.125	-2.7027	-12.744	-3.21865	-5.5814	-3.41786	-5.57088	-3.25787	-7.27173
	7.13333	-2.7027	-12.744	-3.21865	-5.5814	-3.41786	-5.57088	-2.81612	-7.27173
	7.14167	-2.7027	-12.744	-3.21865	-5.5814	-2.97685	-5.57088	-2.81612	-7.27173
	7.15	-2.7027	-12.744	-3.21865	-5.5814	-3.41786	-5.57088	-2.81612	-7.27173
	7.15833	-2.7027	-13.2032	-3.21865	-5.5814	-3.41786	-5.57088	-3.25787	-7.27173
	7.16667	-2.7027	-12.744	-3.6626	-5.5814	-3.41786	-5.57088	-3.25787	-7.27173
	7.175	-2.7027	-12.744	-3.6626	-5.5814	-3.41786	-5.57088	-2.81612	-6.83434
	7.18333	-2.7027	-12.744	-3.6626	-5.5814	-3.41786	-5.57088	-2.81612	-6.83434
	7.19167	-2.7027	-12.744	-3.21865	-5.5814	-2.97685	-5.57088	-3.25787	-7.27173
	7.2	-2.7027	-12.744	-3.21865	-5.5814	-3.41786	-5.57088	-3.25787	-7.27173
	7.20833	-2.7027	-13.2032	-3.21865	-5.5814	-3.41786	-5.57088	-3.25787	-7.27173
	7.21667	-2.7027	-12.744	-3.21865	-5.5814	-3.41786	-5.57088	-3.25787	-7.27173
	7.225	-2.7027	-12.744	-3.21865	-5.11628	-2.97685	-5.57088	-3.25787	-7.27173
	7.23333	-2.7027	-12.744	-3.21865	-5.11628	-3.41786	-5.57088	-3.25787	-7.27173
	7.24167	-2.7027	-12.744	-3.21865	-5.11628	-3.41786	-5.57088	-3.25787	-7.27173
	7.25	-3.15315	-12.744	-3.21865	-5.11628	-3.41786	-5.12962	-2.81612	-7.27173
	7.25833	-2.7027	-12.744	-3.21865	-5.11628	-3.41786	-5.57088	-2.81612	-6.83434
	7.26667	-2.7027	-13.2032	-3.21865	-5.5814	-3.41786	-5.57088	-3.25787	-6.83434
	7.275	-2.7027	-12.744	-3.21865	-5.5814	-3.41786	-5.57088	-3.25787	-7.27173
	7.28333	-2.7027	-12.744	-3.21865	-5.11628	-3.41786	-5.12962	-3.25787	-7.27173
	7.29167	-2.7027	-12.744	-3.21865	-5.11628	-3.41786	-5.57088	-3.25787	-7.27173
	7.3	-3.15315	-12.744	-3.21865	-5.5814	-3.41786	-5.12962	-2.81612	-6.83434
	7.30833	-2.7027	-12.744	-3.6626	-5.5814	-3.41786	-5.57088	-2.81612	-7.27173
	7.31667	-2.7027	-12.744	-3.6626	-5.11628	-3.41786	-5.57088	-2.81612	-7.27173
	7.325	-3.15315	-12.744	-3.21865	-5.11628	-3.41786	-5.57088	-2.81612	-7.27173
	7.33333	-2.7027	-12.744	-3.21865	-5.11628	-3.41786	-5.57088	-3.25787	-7.27173
	7.34167	-2.7027	-12.744	-3.21865	-5.5814	-3.41786	-5.57088	-3.25787	-7.27173
	7.35	-2.7027	-12.744	-3.6626	-5.5814	-3.41786	-5.12962	-2.37438	-7.27173
	7.35833	-2.7027	-12.744	-3.6626	-5.11628	-3.41786	-5.12962	-3.25787	-7.27173
	7.36667	-2.7027	-12.744	-3.21865	-5.11628	-2.97685	-5.57088	-3.25787	-6.83434
	7.375	-2.7027	-12.744	-3.21865	-5.5814	-3.41786	-5.57088	-3.25787	-6.83434
	7.38333	-2.7027	-12.744	-3.21865	-5.11628	-2.97685	-5.12962	-3.25787	-7.27173
	7.39167	-2.7027	-12.744	-3.21865	-5.5814	-3.41786	-5.12962	-3.25787	-7.27173
	7.4	-2.7027	-12.744	-3.21865	-5.11628	-3.41786	-5.57088	-3.25787	-7.27173
	7.40833	-3.15315	-12.744	-3.21865	-5.5814	-3.41786	-5.12962	-3.25787	-7.27173
	7.41667	-3.15315	-12.744	-3.21865	-5.11628	-3.41786	-5.57088	-2.81612	-7.27173
	7.425	-3.15315	-12.744	-3.21865	-5.11628	-3.41786	-5.57088	-3.25787	-7.27173
	7.43333	-2.7027	-12.744	-3.21865	-5.11628	-3.41786	-5.57088	-3.25787	-6.83434
	7.44167	-2.7027	-12.744	-3.6626	-5.11628	-3.41786	-5.57088	-3.25787	-7.27173
	7.45	-2.7027	-12.744	-3.6626	-5.11628	-3.41786	-5.12962	-2.81612	-7.27173
	7.45833	-2.7027	-12.744	-3.6626	-5.5814	-3.41786	-5.57088	-3.25787	-7.27173
	7.46667	-2.7027	-12.744	-3.21865	-5.5814	-2.97685	-5.12962	-3.25787	-7.27173
	7.475	-2.7027	-12.744	-3.6626	-5.11628	-3.41786	-5.57088	-2.81612	-7.27173
	7.48333	-3.15315	-12.744	-3.6626	-5.11628	-3.41786	-5.57088	-3.25787	-7.27173
	7.49167	-2.7027	-12.744	-3.21865	-5.11628	-3.41786	-5.57088	-3.25787	-7.27173
	7.5	-2.7027	-12.744	-3.21865	-5.11628	-3.41786	-5.12962	-3.25787	-7.27173
	7.50833	-2.7027	-12.744	-3.21865	-5.11628	-3.41786	-5.57088	-3.25787	-7.27173
	7.51667	-2.7027	-12.744	-3.6626	-5.11628	-2.97685	-5.57088	-3.25787	-7.27173
	7.525	-3.15315	-12.744	-3.21865	-5.11628	-3.41786	-5.12962	-3.25787	-7.27173
	7.53333	-3.15315	-12.744	-3.21865	-5.11628	-3.41786	-5.57088	-3.25787	-7.27173
	7.54167	-2.7027	-12.744	-3.21865	-5.11628	-3.41786	-5.57088	-3.25787	-6.83434
	7.55	-3.15315	-12.744	-3.21865	-5.11628	-2.97685	-5.12962	-3.25787	-7.27173
	7.55833	-3.15315	-12.744	-3.21865	-5.11628	-2.97685	-5.57088	-3.25787	-7.27173
	7.56667	-2.7027	-12.744	-3.21865	-5.11628	-2.97685	-5.57088	-2.81612	-6.83434
	7.575	-2.7027	-12.744	-3.6626	-5.11628	-3.41786	-5.12962	-2.81612	-6.83434
	7.58333	-2.7027	-12.744	-3.21865	-5.11628	-3.41786	-5.57088	-3.25787	-7.27173
	7.59167	-3.15315	-12.744	-3.6626	-5.5814	-3.41786	-5.57088	-2.81612	-7.27173
	7.6	-2.7027	-12.744	-3.21865	-5.5814	-3.41786	-5.12962	-3.25787	-7.27173
	7.60833	-2.7027	-12.744	-3.21865	-5.5814	-3.41786	-5.12962	-3.69961	-7.27173
	7.61667	-2.7027	-12.744	-3.6626	-5.5814	-3.41786	-5.12962	-3.25787	-7.27173
	7.625	-2.7027	-12.744	-3.21865	-5.5814	-3.41786	-5.57088	-2.81612	-7.70913
	7.63333	-2.7027	-12.744	-3.21865	-5.5814	-3.41786	-5.57088	-3.25787	-7.27173
	7.64167	-2.7027	-12.744	-3.21865	-5.11628	-3.41786	-5.57088	-3.25787	-7.27173
	7.65	-3.15315	-12.744	-3.6626	-5.11628	-3.41786	-5.57088	-3.25787	-7.27173
	7.65833	-2.7027	-12.744	-3.21865	-5.11628	-3.41786	-6.01213	-3.25787	-7.27173
	7.66667	-3.15315	-12.744	-3.6626	-5.5814	-3.41786	-5.57088	-3.25787	-7.27173
	7.675	-2.7027	-12.744	-3.21865	-5.11628	-3.41786	-5.57088	-3.69961	-6.83434
	7.68333	-2.7027	-12.744	-3.21865	-5.11628	-3.85888	-5.57088	-3.69961	-7.27173
	7.69167	-2.7027	-12.744	-3.21865	-5.5814	-3.41786	-5.57088	-3.25787	-7.27173
	7.7	-2.7027	-12.744	-3.6626	-5.11628	-3.41786	-5.57088	-3.25787	-7.27173
	7.70833	-2.7027	-12.744	-3.6626	-5.11628	-2.97685	-5.12962	-3.25787	-7.27173
	7.71667	-3.15315	-12.744	-3.6626	-5.11628	-2.97685	-5.57088	-3.25787	-7.27173
	7.725	-2.7027	-12.744	-3.6626	-5.11628	-3.41786	-5.57088	-3.25787	-6.83434
	7.73333	-3.15315	-12.744	-3.6626	-5.11628	-3.41786	-5.57088	-3.25787	-7.27173
	7.74167	-2.7027	-12.744	-3.21865	-5.11628	-3.41786	-5.57088	-3.25787	-6.83434
	7.75	-2.7027	-12.744	-3.21865	-5.11628	-3.41786	-5.57088	-3.25787	-7.27173
	7.75833	-2.7027	-12.744	-3.21865	-5.11628	-2.97685	-5.57088	-3.69961	-6.83434
	7.76667	-2.7027	-12.744	-3.6626	-5.11628	-3.41786	-5.57088	-3.25787	-6.83434
	7.775	-2.7027	-12.744	-3.21865	-5.11628	-3.41786	-5.57088	-3.25787	-7.27173
	7.78333	-2.7027	-12.744	-3.6626	-4.65116	-2.97685	-5.57088	-3.25787	-7.27173
	7.79167	-2.7027	-12.744	-3.6626	-5.11628	-3.41786	-5.57088	-3.25787	-7.27173
	7.8	-2.7027	-12.744	-3.6626	-5.11628	-3.41786	-5.57088	-2.81612	-6.83434
	7.80833	-2.7027	-12.744	-3.6626	-5.11628	-3.41786	-5.57088	-3.25787	-6.83434
	7.81667	-2.7027	-12.744	-3.6626	-5.11628	-2.97685	-5.57088	-3.25787	-7.27173
	7.825	-3.15315	-12.744	-3.6626	-5.11628	-3.41786	-6.01213	-3.25787	-7.27173
	7.83333	-3.15315	-12.744	-3.21865	-5.11628	-3.85888	-5.57088	-3.25787	-7.27173
	7.84167	-2.7027	-12.744	-3.21865	-5.11628	-3.85888	-5.12962	-3.25787	-7.27173
	7.85	-2.7027	-12.744	-3.21865	-4.65116	-3.41786	-5.12962	-3.25787	-7.27173
	7.85833	-2.7027	-12.744	-3.21865	-5.11628	-3.41786	-5.57088	-3.69961	-7.27173
	7.86667	-3.15315	-12.744	-3.21865	-5.11628	-3.85888	-5.57088	-3.69961	-7.27173
	7.875	-2.7027	-12.744	-3.21865	-5.11628	-3.85888	-5.57088	-3.25787	-6.83434
	7.88333	-2.7027	-12.744	-3.6626	-5.11628	-3.41786	-5.57088	-3.25787	-6.83434
	7.89167	-2.7027	-12.744	-3.21865	-5.11628	-3.85888	-5.57088	-3.25787	-6.83434
	7.9	-2.7027	-12.744	-3.6626	-5.11628	-3.41786	-5.57088	-3.25787	-7.27173
	7.90833	-3.15315	-12.744	-3.21865	-5.5814	-2.97685	-5.57088	-3.25787	-7.27173
	7.91667	-3.15315	-12.744	-3.6626	-5.5814	-3.41786	-5.57088	-3.25787	-7.27173
	7.925	-2.7027	-12.744	-3.21865	-5.11628	-3.41786	-5.57088	-3.25787	-7.27173
	7.93333	-2.7027	-12.744	-3.21865	-5.11628	-3.41786	-5.57088	-3.25787	-7.27173
	7.94167	-3.15315	-12.744	-3.21865	-5.11628	-3.41786	-5.57088	-3.25787	-7.27173
	7.95	-3.15315	-12.744	-3.21865	-5.11628	-3.41786	-5.57088	-3.25787	-7.27173
	7.95833	-2.7027	-12.744	-3.21865	-5.11628	-3.41786	-5.57088	-3.25787	-7.27173
	7.96667	-2.7027	-12.744	-3.21865	-5.11628	-3.41786	-5.57088	-3.69961	-7.27173
	7.975	-3.15315	-12.744	-3.6626	-5.11628	-3.41786	-5.57088	-3.69961	-7.27173
	7.98333	-2.7027	-12.744	-3.6626	-5.11628	-3.41786	-6.01213	-3.69961	-6.83434
	7.99167	-3.15315	-12.744	-3.6626	-4.65116	-3.41786	-5.57088	-3.25787	-7.27173
	8	-2.7027	-12.744	-3.21865	-5.11628	-3.41786	-5.57088	-3.25787	-6.83434
	8.00833	-2.7027	-12.744	-3.21865	-5.11628	-3.41786	-5.57088	-3.25787	-6.83434
	8.01667	-2.7027	-12.744	-3.21865	-5.11628	-3.41786	-5.57088	-2.81612	-6.83434
	8.025	-2.7027	-12.744	-3.6626	-5.11628	-3.41786	-5.12962	-3.25787	-6.83434
	8.03333	-3.15315	-12.744	-3.6626	-5.11628	-3.41786	-5.57088	-2.81612	-6.83434
	8.04167	-2.7027	-12.744	-3.6626	-5.11628	-3.41786	-5.57088	-2.81612	-6.83434
	8.05	-2.7027	-12.744	-3.6626	-5.11628	-3.41786	-5.57088	-3.25787	-6.83434
	8.05833	-3.15315	-12.744	-3.6626	-5.11628	-3.41786	-5.57088	-3.25787	-6.83434
	8.06667	-3.15315	-12.744	-3.6626	-5.11628	-3.41786	-6.01213	-3.25787	-7.27173
	8.075	-2.7027	-12.744	-3.6626	-5.11628	-3.41786	-5.57088	-3.25787	-7.27173
	8.08333	-2.7027	-12.744	-3.6626	-5.11628	-3.41786	-5.12962	-3.69961	-6.83434
	8.09167	-3.15315	-12.2847	-3.6626	-5.11628	-3.41786	-5.57088	-3.69961	-6.83434
	8.1	-3.15315	-12.2847	-3.21865	-5.11628	-3.41786	-5.12962	-2.81612	-7.27173
	8.10833	-3.15315	-12.2847	-3.6626	-5.11628	-3.41786	-5.57088	-3.25787	-7.27173
	8.11667	-2.7027	-12.744	-3.6626	-5.11628	-3.41786	-5.12962	-2.81612	-7.27173
	8.125	-3.15315	-12.744	-3.6626	-5.11628	-2.97685	-5.57088	-3.25787	-6.83434
	8.13333	-3.15315	-12.744	-3.6626	-5.11628	-3.41786	-5.57088	-3.25787	-7.27173
	8.14167	-2.7027	-12.744	-3.6626	-5.11628	-3.41786	-5.12962	-3.25787	-7.27173
	8.15	-3.15315	-12.744	-3.21865	-5.11628	-2.97685	-5.57088	-3.25787	-7.27173
	8.15833	-3.15315	-12.744	-3.6626	-5.11628	-3.41786	-5.57088	-3.69961	-7.27173
	8.16667	-3.15315	-12.744	-3.21865	-4.65116	-3.41786	-5.57088	-3.25787	-7.27173
	8.175	-3.15315	-12.744	-3.21865	-5.11628	-3.41786	-5.57088	-3.25787	-7.27173
	8.18333	-3.15315	-12.744	-3.6626	-5.11628	-3.41786	-5.57088	-3.25787	-7.27173
	8.19167	-3.15315	-12.744	-3.21865	-5.11628	-3.41786	-5.57088	-3.25787	-7.27173
	8.2	-2.7027	-12.744	-3.21865	-5.11628	-3.41786	-5.57088	-3.25787	-7.27173
	8.20833	-3.15315	-12.744	-3.6626	-5.11628	-3.41786	-5.12962	-2.81612	-6.83434
	8.21667	-2.7027	-12.744	-3.6626	-5.11628	-3.41786	-5.57088	-3.25787	-7.27173
	8.225	-2.7027	-12.744	-3.21865	-5.11628	-3.41786	-6.01213	-3.25787	-6.83434
	8.23333	-2.7027	-12.744	-3.6626	-5.11628	-2.97685	-5.57088	-3.25787	-6.83434
	8.24167	-3.15315	-12.744	-3.6626	-5.11628	-3.41786	-5.12962	-3.25787	-6.83434
	8.25	-3.15315	-12.744	-3.21865	-5.11628	-3.41786	-5.12962	-3.25787	-7.27173
	8.25833	-2.7027	-12.744	-3.21865	-5.11628	-3.41786	-5.12962	-2.81612	-7.27173
	8.26667	-3.15315	-12.744	-3.21865	-5.11628	-3.41786	-5.57088	-2.81612	-6.83434
	8.275	-3.15315	-12.744	-3.6626	-5.11628	-3.41786	-5.57088	-3.25787	-6.83434
	8.28333	-2.7027	-12.744	-3.6626	-5.11628	-3.41786	-5.57088	-3.25787	-7.27173
	8.29167	-2.7027	-12.744	-3.6626	-5.11628	-3.41786	-5.57088	-3.69961	-7.27173
	8.3	-2.7027	-12.744	-3.21865	-5.11628	-3.41786	-5.57088	-3.25787	-7.27173
	8.30833	-2.7027	-12.744	-3.6626	-5.11628	-3.41786	-5.57088	-3.25787	-7.27173
	8.31667	-3.15315	-12.744	-3.6626	-5.11628	-3.41786	-5.57088	-3.25787	-6.83434
	8.325	-3.15315	-12.744	-3.21865	-5.11628	-3.41786	-5.12962	-3.25787	-7.27173
	8.33333	-3.15315	-12.744	-3.6626	-4.65116	-3.41786	-5.57088	-3.25787	-7.27173
	8.34167	-3.15315	-12.2847	-3.6626	-5.11628	-2.97685	-5.57088	-3.25787	-7.27173
	8.35	-3.15315	-12.744	-3.6626	-5.11628	-3.41786	-5.57088	-3.25787	-6.83434
	8.35833	-3.15315	-12.744	-3.21865	-5.11628	-3.41786	-5.57088	-3.25787	-6.83434
	8.36667	-3.15315	-12.744	-3.21865	-5.11628	-3.41786	-5.57088	-3.25787	-7.27173
	8.375	-3.15315	-12.744	-3.6626	-5.11628	-3.41786	-5.57088	-3.25787	-7.27173
	8.38333	-2.7027	-12.744	-3.6626	-5.11628	-3.41786	-5.57088	-3.25787	-7.27173
	8.39167	-2.7027	-12.744	-3.6626	-5.11628	-3.41786	-5.57088	-3.25787	-7.27173
	8.4	-3.15315	-12.744	-3.6626	-5.11628	-2.97685	-5.57088	-3.25787	-6.83434
	8.40833	-2.7027	-12.744	-3.21865	-5.11628	-3.41786	-5.57088	-3.25787	-6.83434
	8.41667	-3.6036	-12.744	-3.21865	-5.11628	-3.41786	-5.57088	-3.25787	-7.27173
	8.425	-3.6036	-12.744	-3.6626	-5.11628	-3.41786	-5.57088	-3.25787	-6.83434
	8.43333	-3.6036	-12.2847	-3.6626	-5.11628	-3.41786	-5.57088	-3.25787	-7.27173
	8.44167	-3.15315	-12.2847	-3.6626	-5.11628	-3.85888	-5.57088	-3.25787	-7.27173
	8.45	-3.15315	-12.2847	-3.6626	-5.11628	-3.41786	-5.57088	-3.25787	-7.27173
	8.45833	-3.15315	-12.2847	-3.6626	-5.5814	-3.41786	-5.57088	-3.25787	-7.27173
	8.46667	-2.7027	-12.2847	-3.6626	-5.11628	-3.41786	-5.12962	-3.25787	-7.27173
	8.475	-2.7027	-12.744	-3.6626	-5.11628	-3.41786	-5.57088	-3.25787	-7.27173
	8.48333	-3.15315	-12.2847	-3.6626	-5.11628	-3.41786	-5.12962	-3.25787	-7.27173
	8.49167	-3.15315	-12.2847	-3.21865	-5.11628	-3.41786	-5.57088	-3.25787	-7.27173
	8.5	-3.6036	-12.2847	-3.6626	-5.11628	-3.41786	-5.12962	-3.25787	-7.27173
	8.50833	-3.15315	-12.2847	-3.6626	-5.11628	-3.41786	-5.57088	-3.25787	-7.27173
	8.51667	-2.7027	-12.2847	-3.6626	-5.11628	-3.41786	-5.12962	-3.25787	-7.27173
	8.525	-3.15315	-12.744	-3.21865	-5.11628	-2.97685	-5.57088	-3.25787	-6.83434
	8.53333	-2.7027	-12.2847	-3.6626	-5.11628	-3.41786	-5.57088	-3.25787	-6.83434
	8.54167	-3.15315	-12.744	-3.6626	-5.11628	-3.41786	-5.57088	-3.25787	-7.27173
	8.55	-3.15315	-12.2847	-3.21865	-5.11628	-3.41786	-5.57088	-3.25787	-7.27173
	8.55833	-2.7027	-12.2847	-3.21865	-5.11628	-3.41786	-5.12962	-3.25787	-7.27173
	8.56667	-3.15315	-12.744	-3.6626	-4.65116	-2.97685	-5.57088	-3.69961	-7.27173
	8.575	-2.7027	-12.744	-3.6626	-5.11628	-2.97685	-5.57088	-3.69961	-7.27173
	8.58333	-3.15315	-12.744	-3.6626	-5.11628	-3.41786	-5.57088	-3.69961	-7.70913
	8.59167	-3.15315	-12.2847	-3.6626	-5.11628	-3.41786	-5.57088	-3.25787	-7.27173
	8.6	-3.15315	-12.744	-3.6626	-5.11628	-3.41786	-5.57088	-3.25787	-6.83434
	8.60833	-3.15315	-12.2847	-3.6626	-5.11628	-2.97685	-5.57088	-3.25787	-6.83434
	8.61667	-3.15315	-12.2847	-3.6626	-5.11628	-3.41786	-6.01213	-3.69961	-7.27173
	8.625	-3.6036	-12.2847	-3.6626	-5.11628	-3.85888	-5.57088	-3.25787	-6.83434
	8.63333	-3.6036	-12.744	-3.6626	-5.11628	-3.41786	-5.57088	-3.25787	-6.83434
	8.64167	-3.15315	-12.744	-3.21865	-5.11628	-3.41786	-5.12962	-3.25787	-7.27173
	8.65	-2.7027	-12.2847	-3.21865	-5.11628	-3.85888	-5.57088	-3.69961	-6.83434
	8.65833	-2.7027	-12.2847	-3.6626	-5.11628	-3.41786	-5.57088	-3.25787	-7.27173
	8.66667	-3.15315	-12.2847	-3.21865	-5.11628	-3.41786	-5.57088	-3.25787	-7.27173
	8.675	-3.15315	-12.2847	-3.6626	-5.11628	-3.41786	-5.57088	-3.25787	-6.83434
	8.68333	-3.6036	-12.2847	-3.6626	-5.11628	-3.41786	-6.01213	-3.25787	-7.27173
	8.69167	-3.15315	-11.8255	-3.6626	-5.11628	-3.41786	-5.57088	-3.25787	-6.83434
	8.7	-3.15315	-12.2847	-3.6626	-5.11628	-3.41786	-5.57088	-3.25787	-7.27173
	8.70833	-3.15315	-12.2847	-3.6626	-5.11628	-3.41786	-5.57088	-3.25787	-7.27173
	8.71667	-3.15315	-12.2847	-3.6626	-5.11628	-3.85888	-5.57088	-3.25787	-6.83434
	8.725	-3.15315	-12.2847	-3.21865	-5.11628	-3.41786	-5.57088	-3.25787	-7.27173
	8.73333	-3.6036	-12.744	-3.6626	-5.11628	-3.41786	-5.57088	-3.69961	-6.83434
	8.74167	-3.15315	-12.2847	-3.6626	-5.11628	-3.41786	-5.57088	-3.25787	-6.83434
	8.75	-3.15315	-12.744	-3.6626	-5.11628	-3.41786	-5.57088	-3.69961	-7.27173
	8.75833	-3.15315	-12.2847	-3.6626	-5.11628	-2.97685	-5.57088	-3.25787	-7.27173
	8.76667	-3.15315	-12.2847	-3.6626	-5.11628	-3.41786	-5.57088	-3.25787	-7.27173
	8.775	-3.6036	-12.2847	-3.6626	-5.11628	-3.41786	-5.57088	-3.69961	-7.27173
	8.78333	-3.15315	-12.2847	-3.6626	-5.11628	-3.41786	-5.57088	-3.69961	-7.27173
	8.79167	-3.15315	-12.2847	-3.6626	-5.11628	-3.41786	-5.57088	-3.69961	-7.27173
	8.8	-3.15315	-11.8255	-3.6626	-5.11628	-2.97685	-5.12962	-3.69961	-7.27173
	8.80833	-3.15315	-12.2847	-3.6626	-5.11628	-3.41786	-5.57088	-3.69961	-7.27173
	8.81667	-3.15315	-12.2847	-3.6626	-5.11628	-3.41786	-5.57088	-3.25787	-6.83434
	8.825	-3.15315	-12.2847	-3.6626	-5.11628	-3.41786	-5.57088	-3.25787	-6.83434
	8.83333	-3.15315	-12.2847	-3.6626	-5.5814	-3.41786	-6.01213	-3.25787	-6.83434
	8.84167	-3.15315	-12.2847	-3.6626	-5.11628	-3.41786	-5.57088	-3.25787	-7.27173
	8.85	-3.15315	-12.2847	-3.6626	-5.11628	-3.41786	-5.57088	-3.25787	-7.27173
	8.85833	-2.7027	-12.2847	-3.6626	-5.11628	-3.41786	-5.12962	-3.25787	-6.83434
	8.86667	-2.7027	-12.2847	-3.21865	-5.11628	-3.41786	-5.57088	-3.25787	-7.27173
	8.875	-3.15315	-12.2847	-3.21865	-5.11628	-3.41786	-5.57088	-3.25787	-7.27173
	8.88333	-3.15315	-12.2847	-3.21865	-5.11628	-3.85888	-5.57088	-3.25787	-7.27173
	8.89167	-3.15315	-12.2847	-3.6626	-5.11628	-3.85888	-5.57088	-3.25787	-7.27173
	8.9	-3.15315	-12.2847	-3.6626	-5.11628	-3.85888	-5.57088	-3.25787	-7.27173
	8.90833	-2.7027	-12.2847	-4.10655	-5.11628	-3.41786	-5.57088	-3.25787	-7.27173
	8.91667	-3.15315	-12.2847	-4.10655	-5.11628	-3.41786	-5.12962	-3.25787	-7.27173
	8.925	-3.6036	-12.2847	-3.6626	-5.11628	-3.41786	-5.57088	-3.69961	-7.27173
	8.93333	-3.6036	-12.2847	-3.6626	-5.11628	-3.41786	-5.57088	-3.69961	-7.27173
	8.94167	-3.15315	-12.2847	-4.10655	-5.11628	-3.85888	-5.57088	-3.25787	-7.27173
	8.95	-3.6036	-12.2847	-3.6626	-5.11628	-3.85888	-5.57088	-3.25787	-7.27173
	8.95833	-3.6036	-12.2847	-3.6626	-5.11628	-3.85888	-5.57088	-3.25787	-7.27173
	8.96667	-3.15315	-12.2847	-3.6626	-5.11628	-3.85888	-5.57088	-3.69961	-7.27173
	8.975	-3.6036	-12.744	-3.6626	-5.11628	-3.41786	-5.57088	-3.25787	-7.27173
	8.98333	-3.15315	-12.2847	-3.6626	-4.65116	-3.41786	-5.57088	-3.69961	-7.27173
	8.99167	-2.7027	-12.2847	-3.6626	-5.11628	-3.41786	-5.57088	-3.69961	-7.27173
	9	-3.15315	-12.2847	-3.6626	-5.11628	-3.41786	-5.57088	-3.69961	-7.27173
	9.00833	-3.15315	-12.2847	-3.6626	-5.11628	-3.41786	-5.57088	-3.69961	-6.83434
	9.01667	-3.15315	-12.2847	-3.6626	-5.11628	-3.85888	-5.57088	-3.69961	-7.27173
	9.025	-3.15315	-12.2847	-3.6626	-5.11628	-3.85888	-5.57088	-3.25787	-7.27173
	9.03333	-3.15315	-12.2847	-3.6626	-5.11628	-3.85888	-5.57088	-3.69961	-7.27173
	9.04167	-3.15315	-12.2847	-3.6626	-5.11628	-3.85888	-5.57088	-3.69961	-7.27173
	9.05	-3.15315	-12.2847	-3.6626	-5.11628	-3.85888	-5.57088	-3.69961	-7.27173
	9.05833	-3.15315	-12.2847	-3.6626	-5.11628	-3.41786	-5.57088	-3.25787	-7.27173
	9.06667	-3.15315	-12.2847	-3.6626	-4.65116	-3.41786	-6.01213	-3.25787	-7.27173
	9.075	-2.7027	-12.744	-3.6626	-5.11628	-3.41786	-5.57088	-3.25787	-7.27173
	9.08333	-3.15315	-12.2847	-3.6626	-5.11628	-3.41786	-5.12962	-3.25787	-7.27173
	9.09167	-3.15315	-12.2847	-3.6626	-5.11628	-3.41786	-5.57088	-3.25787	-7.27173
	9.1	-3.15315	-12.2847	-3.6626	-5.11628	-3.41786	-5.57088	-3.25787	-7.27173
	9.10833	-3.15315	-12.2847	-4.10655	-5.11628	-3.41786	-5.57088	-3.25787	-7.27173
	9.11667	-3.6036	-12.2847	-4.10655	-5.11628	-3.41786	-6.01213	-3.69961	-7.27173
	9.125	-3.6036	-12.2847	-3.6626	-5.11628	-3.85888	-5.57088	-3.69961	-7.27173
	9.13333	-3.6036	-12.2847	-3.6626	-5.11628	-3.85888	-5.12962	-3.25787	-7.27173
	9.14167	-3.6036	-12.2847	-3.6626	-5.11628	-3.41786	-5.57088	-3.25787	-6.83434
	9.15	-3.6036	-12.2847	-3.6626	-5.11628	-3.41786	-5.57088	-3.69961	-7.27173
	9.15833	-3.15315	-12.2847	-4.10655	-5.11628	-3.85888	-5.57088	-3.69961	-7.27173
	9.16667	-3.15315	-12.2847	-4.10655	-5.11628	-3.85888	-5.57088	-3.69961	-7.27173
	9.175	-3.15315	-12.2847	-4.10655	-5.11628	-3.85888	-5.57088	-3.69961	-7.27173
	9.18333	-3.6036	-12.2847	-3.6626	-5.11628	-3.41786	-5.57088	-3.25787	-7.27173
	9.19167	-3.15315	-12.2847	-3.6626	-5.11628	-3.85888	-5.57088	-3.69961	-7.27173
	9.2	-3.6036	-12.2847	-3.6626	-4.65116	-3.85888	-5.57088	-3.25787	-6.83434
	9.20833	-3.6036	-12.2847	-3.6626	-5.11628	-3.41786	-6.01213	-3.25787	-7.27173
	9.21667	-3.6036	-12.2847	-3.6626	-5.11628	-3.41786	-5.57088	-3.25787	-7.27173
	9.225	-3.15315	-12.2847	-4.10655	-5.11628	-3.41786	-5.57088	-3.69961	-7.27173
	9.23333	-3.15315	-11.8255	-3.6626	-5.11628	-3.85888	-5.57088	-3.69961	-7.27173
	9.24167	-3.15315	-12.744	-3.6626	-5.11628	-3.85888	-6.01213	-3.69961	-7.27173
	9.25	-3.6036	-12.2847	-3.6626	-5.11628	-3.85888	-5.57088	-3.69961	-7.27173
	9.25833	-3.15315	-12.2847	-3.6626	-5.11628	-3.41786	-5.57088	-3.25787	-7.27173
	9.26667	-3.15315	-12.2847	-3.6626	-5.11628	-3.41786	-6.01213	-3.25787	-7.27173
	9.275	-3.15315	-12.2847	-3.6626	-5.11628	-3.41786	-6.01213	-3.69961	-7.27173
	9.28333	-3.15315	-12.2847	-3.6626	-5.11628	-3.41786	-5.57088	-3.69961	-7.27173
	9.29167	-3.15315	-12.2847	-3.6626	-5.11628	-3.41786	-5.57088	-3.69961	-7.27173
	9.3	-3.6036	-12.2847	-4.10655	-5.11628	-3.41786	-5.57088	-3.69961	-7.27173
	9.30833	-3.15315	-12.744	-4.10655	-5.11628	-3.41786	-5.57088	-3.69961	-7.27173
	9.31667	-3.6036	-12.2847	-4.10655	-5.11628	-3.85888	-6.01213	-3.69961	-7.27173
	9.325	-3.6036	-12.2847	-4.10655	-5.11628	-3.41786	-5.57088	-3.25787	-7.27173
	9.33333	-3.6036	-11.8255	-3.6626	-5.11628	-3.85888	-6.01213	-3.25787	-7.27173
	9.34167	-3.6036	-12.2847	-3.6626	-4.65116	-3.41786	-6.01213	-3.25787	-7.27173
	9.35	-3.15315	-12.2847	-3.6626	-5.11628	-3.85888	-5.57088	-3.69961	-7.27173
	9.35833	-3.15315	-11.8255	-3.6626	-5.11628	-3.85888	-5.57088	-3.69961	-6.83434
	9.36667	-3.6036	-12.2847	-4.10655	-5.11628	-3.85888	-5.57088	-3.69961	-7.27173
	9.375	-3.15315	-12.2847	-4.10655	-5.11628	-3.41786	-5.12962	-3.69961	-7.27173
	9.38333	-3.6036	-12.2847	-3.6626	-4.65116	-2.97685	-5.57088	-3.69961	-7.27173
	9.39167	-3.6036	-12.2847	-3.6626	-5.11628	-3.85888	-6.01213	-3.69961	-7.27173
	9.4	-3.15315	-12.2847	-3.6626	-5.11628	-3.85888	-5.57088	-3.69961	-7.27173
	9.40833	-3.6036	-12.744	-4.10655	-5.11628	-3.85888	-6.01213	-3.25787	-7.27173
	9.41667	-3.15315	-12.2847	-3.6626	-5.11628	-3.85888	-6.01213	-3.25787	-6.83434
	9.425	-3.6036	-12.2847	-3.6626	-5.11628	-3.41786	-5.57088	-3.25787	-6.83434
	9.43333	-3.6036	-12.2847	-3.21865	-5.11628	-3.85888	-5.57088	-3.69961	-6.83434
	9.44167	-3.6036	-12.2847	-3.6626	-5.11628	-3.41786	-5.57088	-3.25787	-7.27173
	9.45	-3.15315	-12.2847	-3.6626	-5.11628	-3.41786	-5.57088	-3.25787	-7.27173
	9.45833	-3.15315	-12.2847	-3.6626	-5.11628	-3.41786	-5.57088	-3.69961	-7.27173
	9.46667	-3.15315	-12.2847	-3.6626	-5.11628	-3.41786	-5.57088	-3.69961	-7.27173
	9.475	-3.15315	-12.2847	-3.6626	-5.11628	-3.85888	-5.57088	-3.69961	-6.83434
	9.48333	-3.6036	-12.2847	-3.6626	-5.11628	-3.85888	-5.57088	-3.69961	-7.27173
	9.49167	-3.6036	-12.2847	-3.6626	-5.11628	-3.41786	-5.57088	-3.69961	-6.83434
	9.5	-3.6036	-12.744	-3.6626	-5.11628	-3.41786	-5.57088	-3.69961	-7.27173
	9.50833	-3.15315	-12.2847	-3.6626	-5.11628	-3.41786	-5.57088	-3.69961	-6.83434
	9.51667	-3.15315	-12.2847	-4.10655	-5.11628	-3.85888	-5.57088	-3.69961	-6.83434
	9.525	-3.15315	-12.2847	-4.10655	-5.11628	-3.85888	-5.57088	-3.69961	-7.27173
	9.53333	-3.6036	-12.2847	-3.6626	-5.11628	-3.41786	-5.57088	-3.69961	-7.27173
	9.54167	-3.6036	-12.2847	-4.10655	-5.11628	-3.41786	-5.57088	-3.69961	-6.83434
	9.55	-3.6036	-11.8255	-3.6626	-5.11628	-3.85888	-5.57088	-3.69961	-6.83434
	9.55833	-3.15315	-11.8255	-3.6626	-5.11628	-3.85888	-5.57088	-3.69961	-6.83434
	9.56667	-3.15315	-12.2847	-4.10655	-5.11628	-3.85888	-5.57088	-3.69961	-6.83434
	9.575	-3.15315	-12.2847	-4.10655	-5.11628	-3.85888	-5.57088	-3.25787	-6.83434
	9.58333	-3.6036	-11.8255	-3.6626	-5.11628	-3.85888	-5.57088	-3.25787	-7.27173
	9.59167	-3.6036	-12.2847	-3.6626	-5.11628	-3.41786	-5.57088	-3.25787	-7.27173
	9.6	-3.6036	-11.8255	-3.6626	-5.11628	-3.41786	-5.57088	-3.69961	-7.27173
	9.60833	-3.6036	-12.2847	-4.10655	-5.11628	-3.41786	-5.57088	-3.69961	-7.27173
	9.61667	-3.6036	-11.8255	-3.6626	-5.11628	-3.85888	-5.57088	-3.69961	-7.27173
	9.625	-3.15315	-12.2847	-3.6626	-5.11628	-3.85888	-5.57088	-3.69961	-6.83434
	9.63333	-3.15315	-12.2847	-3.6626	-5.11628	-3.41786	-5.57088	-3.25787	-7.27173
	9.64167	-3.15315	-12.2847	-3.6626	-5.11628	-3.85888	-5.57088	-3.25787	-7.27173
	9.65	-3.6036	-12.2847	-3.6626	-5.11628	-3.85888	-5.57088	-3.25787	-7.27173
	9.65833	-3.6036	-12.2847	-3.21865	-5.11628	-3.85888	-5.57088	-3.69961	-7.27173
	9.66667	-3.6036	-12.2847	-3.6626	-5.11628	-3.85888	-5.57088	-3.69961	-7.27173
	9.675	-3.6036	-12.2847	-4.10655	-4.65116	-3.85888	-5.57088	-3.69961	-7.27173
	9.68333	-3.6036	-12.2847	-3.6626	-5.11628	-3.85888	-6.01213	-3.69961	-7.27173
	9.69167	-3.15315	-12.2847	-3.6626	-4.65116	-3.85888	-6.01213	-4.14136	-7.27173
	9.7	-3.6036	-11.8255	-3.21865	-5.11628	-3.85888	-5.57088	-4.14136	-7.27173
	9.70833	-3.15315	-11.8255	-3.6626	-5.11628	-3.85888	-5.57088	-3.69961	-7.27173
	9.71667	-4.05405	-12.2847	-3.6626	-4.65116	-3.85888	-5.57088	-3.69961	-6.83434
	9.725	-3.15315	-11.8255	-3.6626	-5.11628	-3.85888	-6.01213	-3.69961	-7.27173
	9.73333	-3.15315	-12.2847	-3.6626	-5.11628	-3.41786	-5.57088	-3.69961	-7.27173
	9.74167	-3.6036	-11.8255	-3.6626	-5.11628	-3.85888	-5.57088	-3.69961	-7.27173
	9.75	-3.15315	-12.2847	-3.6626	-4.65116	-3.85888	-6.01213	-3.69961	-7.27173
	9.75833	-3.6036	-12.2847	-4.10655	-5.11628	-3.41786	-6.01213	-3.69961	-6.83434
	9.76667	-3.6036	-11.8255	-3.6626	-5.5814	-3.85888	-6.01213	-3.69961	-7.27173
	9.775	-3.6036	-11.8255	-4.10655	-5.11628	-3.85888	-5.57088	-3.69961	-7.27173
	9.78333	-3.15315	-12.2847	-4.10655	-5.11628	-3.85888	-5.57088	-3.69961	-6.83434
	9.79167	-3.15315	-12.2847	-3.6626	-5.11628	-3.85888	-5.57088	-3.69961	-6.83434
	9.8	-3.15315	-11.8255	-4.10655	-5.11628	-3.85888	-5.57088	-3.69961	-6.83434
	9.80833	-3.15315	-11.8255	-4.10655	-5.11628	-3.85888	-5.57088	-3.25787	-7.27173
	9.81667	-3.6036	-11.8255	-3.6626	-5.11628	-3.41786	-5.57088	-3.69961	-7.27173
	9.825	-3.6036	-11.8255	-3.6626	-5.11628	-3.41786	-5.57088	-3.69961	-7.27173
	9.83333	-3.15315	-12.2847	-3.6626	-4.65116	-3.85888	-5.57088	-3.69961	-7.27173
	9.84167	-3.6036	-12.2847	-3.6626	-5.11628	-3.85888	-5.57088	-3.69961	-6.83434
	9.85	-3.6036	-11.8255	-3.6626	-5.11628	-3.85888	-5.57088	-3.69961	-6.83434
	9.85833	-3.15315	-11.8255	-3.6626	-5.11628	-3.85888	-6.01213	-3.69961	-7.27173
	9.86667	-3.15315	-11.8255	-3.6626	-5.11628	-3.85888	-6.01213	-3.69961	-6.83434
	9.875	-3.6036	-11.8255	-3.6626	-5.11628	-3.85888	-5.57088	-3.69961	-7.27173
	9.88333	-3.6036	-11.8255	-3.6626	-5.11628	-3.85888	-5.57088	-3.69961	-7.27173
	9.89167	-3.6036	-11.8255	-4.10655	-5.11628	-3.85888	-5.57088	-3.69961	-6.83434
	9.9	-3.15315	-11.8255	-3.6626	-5.11628	-3.41786	-5.57088	-3.69961	-7.27173
	9.90833	-3.15315	-11.8255	-4.10655	-5.11628	-3.85888	-6.01213	-3.69961	-7.27173
	9.91667	-3.6036	-11.8255	-4.10655	-5.11628	-4.29989	-6.01213	-3.69961	-6.83434
	9.925	-3.15315	-11.8255	-3.6626	-5.11628	-3.85888	-5.57088	-3.69961	-7.27173
	9.93333	-3.15315	-11.8255	-4.10655	-5.11628	-3.85888	-5.57088	-3.25787	-7.27173
	9.94167	-3.6036	-11.8255	-4.10655	-5.11628	-3.85888	-6.01213	-3.69961	-6.83434
	9.95	-3.15315	-12.2847	-3.6626	-5.11628	-3.85888	-5.57088	-3.69961	-7.27173
	9.95833	-3.15315	-12.2847	-3.6626	-5.11628	-3.41786	-5.57088	-3.69961	-7.27173
	9.96667	-3.6036	-12.2847	-3.6626	-5.11628	-3.85888	-5.57088	-3.69961	-7.27173
	9.975	-3.6036	-11.8255	-3.6626	-4.65116	-3.85888	-5.57088	-3.25787	-6.83434
	9.98333	-3.15315	-11.8255	-3.6626	-4.65116	-3.85888	-5.12962	-3.69961	-7.27173
	9.99167	-3.15315	-12.2847	-3.6626	-4.65116	-3.85888	-5.12962	-3.69961	-7.27173
	10	-3.15315	-11.8255	-3.6626	-5.11628	-3.41786	-5.57088	-3.69961	-7.27173
	10.0083	-3.15315	-11.8255	-4.10655	-5.11628	-3.85888	-5.57088	-3.69961	-7.27173
	10.0167	-3.6036	-11.8255	-4.10655	-5.11628	-3.85888	-5.57088	-3.69961	-7.27173
	10.025	-3.6036	-11.8255	-4.10655	-5.11628	-3.85888	-5.57088	-3.69961	-100
	10.0333	-3.15315	-11.8255	-3.6626	-5.11628	-3.85888	-5.57088	-3.69961	-100
	10.0417	-3.6036	-11.8255	-3.6626	-4.65116	-3.85888	-5.57088	-3.69961	-100
	10.05	-3.6036	-11.8255	-3.6626	-5.11628	-3.41786	-5.57088	-3.69961	-100
	10.0583	-3.6036	-11.8255	-3.6626	-5.11628	-3.41786	-5.57088	-3.69961	-100

[truncated: 18 more sheets: Fig.5C, Fig.5D, Fig.5E, Fig.5F, Fig.6A, Fig.6B, Fig.6C,D, Fig.6E, Fig.7, SupFig4, SupFig.5A,B, SupFig.5C, SupFig.5D,E, SupFig.6A,B, SupFig.6C, SupFig.6D,E, SupFig.7A-C, SupFig.7D]
